# Supplementary material for: Guinea pig immunoglobulin VH and VL naïve repertoire analysis
Source: PLoS One. 2018 Dec 13;13(12):e0208977. doi: 10.1371/journal.pone.0208977 (PMC6292586; doi:10.1371/journal.pone.0208977)
Supplement: S1 File — (XLSX) [file pone.0208977.s002.xlsx]

## Sheet: V-Heavy_leader-to-FR3
Guinea pig, Functional VH gene segment, leader to FR3 region
cavPor3_dna
Group			location	sequence
1	1	VH1-1-54	scaffold_54:9908043-9908339	ATGAGACTGCTGGGTCTTCTCCTGTGCCTGATGACAGGTCCTCATGATGTCCTGTCCCAGGTTCAGCTGCAGGAGTCAAGGCCTGGTCTGGTGAAGCCCTCACAGAACCTGTCCCTCACCTGCTCAGTCTCTGGACTCTCTATCACAAATAGTCATTACTGGTGGGACTGGATCCGTCAGCCCCCAGGAAAGAGCCTGGAGTGGATGGGGGTGATAAGCTATGATGATAGCACTGGCTACAACCCATCTGTTAAGAGCCGCATCTCCATCTCCAGAGACACAGGCAAGAACCAGTTCTTTCTGCAGCTGACCTCTGTCACCACAGAGGACACAGCCATCTATTACTGT
	2	VH1-4-54	scaffold_54:9953383-9953676	ATGAGACTGCTGAGTCTTCTTCTGTGCCTGGTAACAGCTCACCATGGTGTCCTATCCCAGCTGCAGCTGAAGGAGTCAGGGCCTGACCTGGTGAAGCCCTCACAGACCCTTTTCTTAACCTGCTCAGGCTCTGGCTACTCCATCACCAGTGATAATGCTTGGATCTGGATCCCTCAGCCCCCAGGAAAGAGCCTGCAGTGGATGGGGCATGTTTGGTACGATGGTGACACTAAGTACAACCCGACTCTCCAGAGCCGCATTTCCATCTCCAGAGACACAGGCAAGAACCAGTTCTCCCTGCAGCTGAACTCTGTCACCACAGAAGACACAGCCACCTATTACTGT
	3	VH1-14-54	scaffold_54:9997045-9997338	ATGAGACTTCTGGGTCTTCTCCTGTGCCTGGTGACAGCCCCTCATGGTTTCCTGTGCCAGTTGCAGCTGCAGGAGTCAGGACCTGACCTGATGAAGCCCTCACAGACACTGACCCTCACCTGCTTAGTCTCTGGCTACTCCATCACCAGTGACAGTACTTGGAAATGGATCCGTCAGTCCCCAGGAAAGAGTCTGCAGTGGATGGGGCATATTTGGTATGATGGTGATACTAAGTATAACCCGACTCTCCAGAGTCGCATCTCCATCTCCAGAGACACAGGCAAGAACCAGTTCTCCCTGAAGCTGAATTCTGTCACCACAGAAGACACAGCCACCTATTACTGT
	4	VH1-56-54	scaffold_54:10277837-10278127	ATGAAACTGCTGGGTCTTCTCCTGTGCCTGGTAATGGGTCCCCAAGGTGTCCTGTCCCAGGTGCAGCTGCAGGAGTTGGGGCCTGGAATGGTGAAGCCCTCGCAGACCCTATCCCTCACCTGCTTAGATTCTGGATTGTCTATTACAACCAGTGGCTCCTACTGGAGCTGGATTTGTCATCCCCTGGGAAAGAGCCTGGAGTACATGGGGTACCTACATTCCAGTGGTAGCCCCAACTACAATCCATCTGTTAAGAGCCAATTCTCCATCTTCAGAGATATAGACAGGAAACAGTCCTCCCTACAGCTGAACTCTGTCACTGGGGAGGACACAGCCACCTATTACTGT
	5	VH1-58-54	scaffold_54:10301276-10301572	ATGAAACTTTTGGGTGTTTTCCTGTGTTTGGTGGCATCCCTTCATGGTGTCCTGTCCCAGGTGCAGCTGCAGGAGTCGGGGCCTGGCCTGGTGAAGCCATCGCAGAGCCTGTCCATCACCTGCACGGTCTCTGGATTCTCCATCACAACTACAAATTACTGGTGGCACTGGATCTGTCAGCCTCCAGGAAAGAGTCTGGAGTGGTTAGGGGAGATAAGCTACGATGGTAACACTAAATACAACCCGTCTGTTAAGAGCCGCCTTTCCATCGCCAGAGACACAGGCAAGAACCAGTTCTCTCTGCAGCTGACCTCTGTCACCACAGAGGACACAGCCACCTATTACTGT
	6	VH1-59-54	scaffold_54:10337403-10337693	ATGAGACTGCTGGGTCTTCTCCTGTGCCTGATGACAAGTCCCCATGGTGTCTTGTCCCAGGTGCAGCTACAGGAGTCAGATTCTGGCTTGGTGAAGCCCACACAGACCCTGTCCCTCACCTGCTCAGTCTCTGGAATCTCCATCACAACCAGTTATTACTGTTGGAACTGGATGCGTCAGCCCCCAGGAAAGAGCCTGGAGTGGATGGGATACATATGCTACAGTGGTAGTACTGGCTACAACCCGTCCCTCCAGAGCCGCATCTCCGTCTCCAGAGACACAGGCAAGAACCAGTTCTCCCTGAAGCTGAACTCTGTCACCACAGAAGACACAGCCATCTATTACTGT
	7	VH1-66-54	scaffold_54:10376762-10377052	ATGAGACTGCTGAGTCTTCTCTTGTGCCTGGTGACAGCTCACCATGGTGTCCTATCCCAGGTTCAGCTGCAGGAGTCGGGTTCTGGCCTGGTGAAGCCCTCGCAGACTCTGTCCCTCACCTGCTCAGTCTCTGGATTCTCCATCACAACCGGTAGTTACGAGTGGAGCTGGATCCGTCAGACCCCAGGAAAGAGCCTGGAGTGGATGGGGTACATAAGTAGCAATGGTGGCACTAGCTACAACCCATCCTTTAAGAACCGCATCTCCATCTCCAGAGACACCGGCAAGAACCAGTTCTCCCTGCAGCTGAACTCTGTCAATACAGAAGACACAGCCACCTATTACTGT
	8	VH1-68-54	scaffold_54:10436576-10436866	ATGAGACTGCTAGGTCTTCTCCTGTGCCTGATGACAAGTCCTCATGGTGTCCTGCCCCAGGTGCAGCTACAGGAGTCAGGGTCTGGCCTGGTGAAGCCCTCACAGACTGTGTCTCTCACCTGCTCAGTCTCTGGATTCTCCATCACAACTACTAATTACTGGTGGAGCTGGATCCGTCAGCCCCCAGGAAAGAGCATGGAGTGGATGGGGTACATAGACTACATTGGGGGTACTAGCTATAACCCGTCCCTCCAGAGCCGCCTCTCCATCTCCAGAGACACAGGCAAGAACCAGTTCTCCCTGCAGCTGAACTCTGTCACCACAGAAGACACAGCCACATATTACTGT
	9	VH1-75-54	scaffold_54:10481913-10482203	ATGAGACTGCTGAGTCTTCTTCTGTGCCTGGTAACAGCTCACCATGGTGTCCTATCCCAGGTTCAGCTGCAGGAGTCGGGTTCTGGCCTGGTGAAGCCCTCGCAGACTCTGTCCCTCACCTGCTCAGTCTCTGGATTCTCCATCACAACCGGTAGTTACGAGTGGAGCTGGATCCGTCAGACCCCAGGAAAGAGCCTGGAGTGGATGGGGTACATAAGTAGCAATGGTGGCACTAGCTACAACCCATCCTTTAAGAACCGCATCTCCATCTCCAGAGACACCGGCAAGAACCAGTTCTCCCTGCAGCTGAACTCTGTCAATACAGAAGACACAGCCACCTACTACTGT
	10	VH1-77-54	scaffold_54:10545534-10545824	ATGAGACTGCAGAGTCTTCTCCTGTGCCTGGTGGTAGCCACTCATGGTGTCCTGTCCCAGGTGCAGCTGCAGGAGTCAGAGCCCAGCCTGGTAAAGCCTTCACAGACCTTGTCCCTCACCTGCTCAGTCTCTGGATTCTCCATCACAACCAGTTATTACTATTGGAACTGGGTCCGTCAGCCCCCAGGAAAGAGCCTGGAGTGGATGGGGTACATAAGATACGATGGTAGCACTAATTACTACCCATCCTTCAAAAGACGCGTCTCCATCTCCAGAGACAAAGGCAAGAACCAGTTCTCTCTGCGGCTGACCTCTGTCACTGCAGAGGACACAGCCACCTATTACTGT
	11	VH1-84-54	scaffold_54:10646280-10646570	ATGAAATTTCTGGGTCTTCTCCTGTGCCTGGTGACAGGTCCTCATGGTATCCTGTCCCAGGTGCAGCTGCAGGAGTCCGGTACTGGCCTGGTGAAGCTTTCGCAGACCCTGTCCCTCACCTGCATAGTCTCTGGATTCTCTATCACAACTAGTAGTTATGAGTGGCACTGGATCCGTCAGCCTCCAGGAAAGAGCCTCGAGTGGATGGGAGCCATAGGTAGCAGTGGTGGCACTGGGTACAACCCGTCCCTCAAGAGCCGCATCTCCATCTCCAGAGACACAGGCAAGAACCAGTTCTCTCTGCAGCTGAACTCTGTCACCGCAGAGGACACAGCCACTTATTATTGT
	12	VH1-91-54	scaffold_54:10728158-10728448	ATGAGACTTCTGGGTCTTCTCCTGTGCCTGGTGATGGGTCCCCATGGTGTCCTGTCCCAGATGCAGCTGCAGGAGTCAGGGCCTGGCCTGGTGAAGCCCTCACAGACCCTGTTCCTTACCTGCTCAGTCTCTGGATTCTCCATCACAACCAGTGGTTATGGTTGGAGCTGGATCCGTCAGCCTCGAGGAAAGACCCTGGAGGTGATGGGAGGTATAGCCTACAATGGTGGCACTGGCTACAACCCGTCCATTAAGAGCCGCATCTCCATCTCCAGAGACACAGGCAAGAACCAGTTCTCCCTCCAACTGAACTCTGTCACTGAGGAAGACACAGCCACTTATTACTGT
	13	VH1-95-54	scaffold_54:10790025-10790315	ATGAAACTGCTGGGTCTTCTCCTGTGCCTGATGACAAGTCCCCATGGTGTCCTGTCCCAGGTGCAGCTACAGGAGTCGGGGTCTGGCCTGGTAAAGCCCTCACAGACCCTGTCCCTCACCTGCTCAGTCTCTGGATTCTCCATCACAACTACTAATTACTGGTGGAGCTGGATCCGTCAGCCCCCAGCAAAGAGCCTGGAGTGGATGGGCCACATAAGCTATAGTGGTAGTACTTACTACAACCCGTCCTTCCAGAGCCGCATCTCCATCTCCAGAGACACAGGCAAGAACCAATTCTCTCTGCAGCTGAACTCTCTCACCACAGAAGACACAGCCACCTATTACTGT
	14	VH1-101-54	scaffold_54:10860778-10861068	ATGAGACTGCAGAGTCTTCTCCTGTGCCTGGTGGTAGCCACTCATGGTGTCCTGTCCCAGGTGCAGCTGCAGGAGTCAGAGCCCAGCCTGGTAAAGCCTTCACAGACCTTGTCCCTCACCTGCTCAGTTTCTGGATTCTCCATCACAACCAGTTATTACTATTGGAACTGGGTCCGTCAGCCCCCAGGAAAGAGCCTGGAGTGGATGGGGTACATAAGATACGATGGTAGCACTAATTACTACCCATCCTTCAAAAGACGCATCTCCATCTCCAGAGACAAAGGCAAGAACCAGTTCTCTCTGCGGCTGACCTCTGTCACTGCAGAGGACACAGCCACCTATTACTGT
	15	VH1-115-54	scaffold_54:10997001-10997288	ATGACACTGCTGGGTTTTCTCCTTTGCCTGATGTCAGCTCCTCATGATGTCCTGTCCCAGGTGCAGCTGCAGGAGTCGGGACCTGACCTGGTGAAGCCATATCAGGCTCTGTCCCTCACCTGTTCAGTCTCTGGCTACTCCATCACCAGCGGTTATAGTTGGAACTGGATCCGTCAGCCTCCAGGAAAGAGCCTGGAGTGGATGGGGTATATAAGTAGCAGTGGTGGCACTGGCTACAACCCATCCCTCCAGAGCCGCATCTCCATCTCCAGAGACACAGGCAAGAACCAGTTCTCCCTGCAGTTGAAATCCATCACCGCAGAAGACACAGCCACCTATTACTGT
	16	VH1-120-54	scaffold_54:11035989-11036276	ATGAGACTTCTGGGTCTTCTTTTGTGCCTGGTGACAGTTCTCAATGGCATCTTCTGTCAGGTGCAGCTGCAGGAGTCGGGGCCTGACCTGGTGAAGCCATCGCAGACCCTGTCCCTCACGTGTACAGTCTCTGGATACTCCATCACCAGTGATTATTACTGGGCCTGGATCCGTCAGCCCCCAGGAAAGGGTCTGGAGTGGATGGGGTACATAAGGTACAGTGGTAGCACTGAATACAATCTGTCGCTCCAGAGCCGCATGTCCATCTCCAGAGACACAGGCAAGAACCAGTTCTCCCTGCAGCTGAAATCTGTCACCGCAGAAGACACAGCCACCTATTACTGT
	17	VH1-140-54	scaffold_54:11198737-11199024	ATGAGACTGCTGGGTCTTCTTTTGTGCCTGGTGACAGCTCTCCATGGCATCTTCTGTCAGGTGCAGCTGCAAGAGTCGGGGCCTGGCCTGGTTAAGCCCTCGCAGACCCTGTCCCTCACATGCACAGTCTCTGGCTACTCCATCACCAGTGGTTATGACTGGGCCTGGATCCGTCAGCCCCCAGGAAAGAGCCTGGAGTGGATGGGGTACATAAGTAGCGGTGGTAGCACTAGATACAACCCGTCGCTCCAGAGCCGCATGTCCATCTCCAGAGACACAGGCAAGAACCAGTTCTCCCTGCAGCTAAAATCTGTCACTGCAGAAGACACTGCCACCTATTACTGT
	18	VH1-151-54	scaffold_54:11326478-11326774	ATGATACTTCTGAGTCTTCTCTTGTTCCTGCTGACAGCTCCCCATGGTGTCCTGTCCCAGGTTCAGCTGCAAGAGTCAGGGCCTGGCCTGGTGAAGCCCTCGCAGACTCTGTCCCTCACCTGCACTGTCACTGGATTCTCCATCACAACCAGTAGTTACTACTGGAGCTGGATCCGTCAGCCTCCAGGAAAGAGCCCAGAATGGATGGGGGTTATAGACTACGATGGTGACACTGCTTACAGCCCTTCCCTGAAGAGCCGCATCTCCATCTCCAGAGACACAGGCAAGAACCAGTTCTCCCTGCAGCTTAGGTCTGTCACCCCAGAAGACACAGCAACCTATTACTGT
	19	VH1-156-54	scaffold_54:11390584-11390874	ATGACACTGCTCGGTCTTTCCCTATGCCTGGTGACAAGTCCTCATGTTCCTAGGTCCCAGGTGCAGCTGCAGGAGTCAGGATCTGGCCTGGTGAAGCCCTCAATGACCCTGTCCTTAACCTGTTCAGTCTCTAGATTCTCCATCACAACTGGTAATTACTGGTGGCATTGGATCTGTGGGCCCCCAAGAAAAGATCCTAGAGTGGATGGGCACATAACTAACAGTGGTAGCACTAGATACAACCCTTCCCTCCATGGCCACCTCTCCATCTTCAGGGACACAGGCAAGACCCACTTCTCTCTGCAGCTGAACTCTGTCACCACGGAAGACTCAGTCATCTATTACCAT
	20	VH1-171-54	scaffold_54:11552586-11552876	ATGAGACTGCTGGGTCTGATCCTGTGCCTGGTGACAGCTCTCCATGGTGTCCTGTCCCAGGTGCAGCTGCAGGAGTCAGGGTCTGGCCTGGTGGGGCCCTCTCAGACCCTGTCCCTCACCTGCTCAGTTTCTGGATTCTCCATCACAACCAATGGTTATGCTTGGGGCTGGATCCGTCAGCCTCCAGGAAAGAGCCTGGAGTGGATGGGGCACATATGGTACGATGCTGACACTTACTACAACCCATCCATTAAGAACCGCATCTCCATCTCCAGAGACACAGGAAAGAACCAGTTCTCCCTGCAGCTGAGCTCTATCACTACAGAAGACACAGCCACCTATTACTGC
	21	VH1-209-54	scaffold_54:11949233-11949526	ATGAGACTGCTGGGTCTTCTCCTGTGCCTGGTGACATGTCCTCATGGTGTCCTTTCCCAGGTGCAGCTGCAGGAGTCCGGGCTTGGACTGGTGATGCCCTCGCAGACTCTGTCTCTCACTTGTACGGTCTCTGGCTCTTCCATCACTAGTGGTTACTATTGGAGCTGGATCCATCAGATCCCTGGAAAGAGCCTGGAGTGGATGGGGTACATATATCCTAGTCGTAGCACTAGCTACAGCCCGTCCCTCCAGAGCCGCATCTCCATCTCCATAGACACAGGCAAGAACCAGTTCTCCCTGCAACTGAACTCTGTCACCGCGGAGGACACAGCCATCTATTACTGT
	22	VH1-215-54	scaffold_54:12049612-12049905	ATGAGACTGCTGGGTCTTCTCCTGTGCCTGGTGACATGTCCTCATGGTGTCCTTTCCCAGGTGCAGCTGCAGGAGTCCGGGCTTGGACTGGTGATGCCCTCGCAGACTCTGTCTCTCATTTGTACGGTCTCTGGCTCTTCCATCACTAGTGGTTACTATTGGAGCTGGATCCGTCAGATCCCTGGAAAGAGCCTGGAGTGGATGGGGTACATATATCCTAGTAGTAGCACTAGCTACAGCCCGTCCCTCCAGAGCCGCATCTCCATCTCCATAGACACAGGCAAGAACCAGTTCTCCCTGCAACTGAACTCTGTCACCGCGGAGGACACAGCCACCTATTACTGT
2	23	VH2-239-54	scaffold_54:12431783-12432067	ATGGAGTTCTTGGCTCTGCTCCTCTGCCTAGTGACAGCTCCCTGCAGTGTCCTGTCCCAGGTGCAGCTGCAGGAGTCAGGACCTGGCCTGGTGAAGCCTTCAGAGACCCTGTCCCTCACCTGCACGGTCTCTGGATTTTCTTTAACCAGCGCTGGTGTAAACTGGGTCCGTCAGGCTCCAGGGAAGGGGCTGGAGTGGATTGGTGGTATATGGAGTGGTGGAAGCACAGATTATAACTCAGCCCTTAAATCTCGAGTGGGCATCAGCAGGGACACTTCCAAGAGCCAAGTCTCACTTACACTGAGAAGCGTGAGCCCCGAGGACACGGCCGTATATTACTGT
	24	VH2-7-75	scaffold_75:2131186-2131477	ATGGAGTTCTTGGCTCTGCTCCTCTGTCTAGTGACAGCTCCCTGCAGTGTCTTGTCGCAGGTGCAGCTGCAGGAGTCAGGACCTGGCCTGGTGAAGCCTTCAGAGACTCTGTCCCTCACCTGCATGGTCTCTGGATTTTCTTTAACCAGCTATAGTGTATCCTGGGTCCGTCAGGCTCCAGGGAAGGGCCTGGAGTGGATTGGTAGGATGTGGAGTGGTGGAAGCACAGATTATAACTCAGCATTTAAATCTCGAGTGGGAATCAGCAGGGACACTTCCAAGAGCCAAGTCTCACTCACACTGAGTAGTCTGAGCCCGGAGGATACGGCCATGTATTACTGT
	25	VH2-17-75	scaffold_75:2027034-2027324	ATGGAGTTCTTGGCTCTGCTCCTCTGGCTAGTGACAGCTCCCTGCAGTGTCCTGTCCCAGGTGCAGCTGCAGGAGTCAGGACCTGGCCTGGTGAAGCCTTCAGAGACTCTGTCCCTCACCTGCACGGTCTCTGGATTTTCTTTAACCAGCTATAGTGTATCCTGGGTCCGTCAGGCTCCAGGGAAGGGCCTGGAGTGGATTGGTAGGATATGGAGTGATGGAAGCACAGATTATAACTCAGCCCTTAAATCTCGAGTGGGCATCAGCAGGGACACTTCCAAGAGCCAAGTCTCACTCACACTGAGTAGTCTGAGCCCGGAGGACACGGCCATGTATTACTGT
	26	VH2-27-75	scaffold_75:1929032-1929323	ATGGAGTTCTTGGCTCTGCTCCTCTGCCTACTGACAGCTCCCTGCAGTGTCCTGTCCCAGGTGCAGCTGCAGGAGTCAGGACCTGGCCTGGTGAAGCCTTCAGAGACCCTGTCCCTCACCTGCACGGTCTCTGGATTTTCTTTAACCAGCTATGGTGTACACTGGGTCCGTCAGGCTCCAGGGAAGGGCCTGGAGTGGATTGGTGTTATATGGGGTGGTGGAAGCACAGATTATAACTCAGCCTTTAAATCTCGAGTGGGCATCAGCAGGGACACTTCCAAGAGCCAAGCCTCACTCACACTGAGCAGTCTGAGCCCGGAGGACACGGCCGTGTATTACTGT
	27	VH2-28-75	scaffold_75:1915533-1915824	ATGGAGTTCTTGGCTCTGCTCCTCTGCCTAGTGACAGCTCCCTGCAGTGTCCTGTCCCAGGTGCAGCTGCAGGAGTCAGGACCTGGCCTGGTGAAGCCTTCAGAGACCGTGCTCCTCACCTGTACGGCCTCTGGATTCTCTTTAAGCAGCAATCATGCACACTGGGTCCGTCAGGCTACAGGGAAGGGGCTGGAGTGGATTGGTGCTATATGGAGTGGTGGAAGCACAGATTATAACTCAGCCTTTAAATCTCGAGTGGGCATCAGCAGGGATACTTCCAAGAACCATGTCTCACTCACACTGAGCAGCCTGAGCCCCGAGGACACGGCCATGTATTACTGT
	28	VH2-35-75	scaffold_75:1814738-1815028	ATGGAGTTCTTGGCTCTGCTCCTCTGCCTAGTGACAGCTCCCTGCAGTGTCCTGTCCCAGGTGCAGCTGCAGGAGTCAGGACCTGGCCTGGTGAAGCCTTCAGAGACTCTGTCCCTCACTTGCAAGGTCTCTGGATTTTCTTTAACCGGCTATAGTGTATCCTGGATCCGTCAGGCTCCAGGGAAGGGGCTGGAGTGGATTGGTGCTATATGGAGTTTTGGAAGCACAGATTATAACTCAGCCTTTAAATCTCGAGTGGGAATCAGCAGGGACACTTCCAAGAGCCAAGTCTCACTCACACTGAGCAGTCTGAGCCCGGAGGACACGGCCGTGTATTACTGT
	29	VH2-43-75	scaffold_75:1723276-1723566	ATGGAGTTCTTGGCTCTGCTTCTCTGCCTAGTGACAGCTCCCTTCAGTGTCCTGTCCCAGGTGCAGCTGCAGGAGTCAGTACCTGGCCTGGTGAAGCCTTCAGAGACCCTGTCCCTCACCTGCACAGTCTCTGGATTTTCTTTAACCAACTATGGTGTACACTGGATTGATCAGGCTCCAGGGAAGGGGCTGGAGTGGATTGGTGCTATATGGAGTGGTGGAAGCACAGATTATAACTCAGCCTTTAAATCTCGAGTGGGCATCAGCAGGGACACTTCCAAGAGCCAAGCCTCACTCACCCTGAGCAGTCTGAGCCCGCAGGACACGGCCGTGTATTACTGT
	30	VH2-54-75	scaffold_75:1625764-1626054	ATGGAGTTCTTGGCTCTGCTCCTCTGCCTAGTGACAGCTCCCTGCAGTGTCCTGTCCCAGGTGCAGCTGCAGGAGTCAGGACCTGGCCTGGTGAAGCCTTCAGAGACTCTGTCCCTCAGCTGCACAGTCTCTGGATTTTCTTTAACCAGCTATAGTGTATACTGGGTCCGTCAGGCTCCAGGGAAGGGGTTGGAGTGGATTGGTGCTATATGGAGTGGTGGAAGCACAGATTATAACTCAGCCCTTAAATCTCGAGTGAGAATCAGCAGGGACACTTCCAAGAGTCAAGTCTCCCTCACACTGAGCAGCCTGAGCCCGGAGGACACGGCCGTGTATTACTGT
	31	VH2-67-75	scaffold_75:1524612-1524902	ATGGAGTTCTTGGCTCTGCTCCTCTGCCTACTAACAGCTCCCTGCAGTGTCCTGTCCCAGGTGAAGCTGCAGGAGTCAGGACCTGGCCTGGTGAAGCCTTCAGAGACCCTGTCCCTCACCTGCACGGTCTCTGGATTTTCTTTAACCAGCTATGGTGTACACTGGGTCCCTCAGGCTCCAGGGAAGTGGCTGGAGTGGATTGGTGTTATATGGGATGGTGGAAGCACAGATTATAACTCAGCCTTTAAATATCGAGTGGGCATCAGCAGGGACACTTCCAAGAAGCAAGCCTCACTCACACTGAGCAGTCTGAGCCCGGAGGACAAGGCCATGTATTACTGT
	32	VH2-70-75	scaffold_75:1508284-1508574	ATGGAGTTCTTGGCTCTGCTTCTCTGCTTATTCACTGCTCCCTGCAGTGTCCTGTCCCAGGTGCAGAAGCAGGAGTCAGGACCTGGCCTGGTAAAGCCTTCAGAGACCCTGCTCCTCACCTGCACAGGCTCTGGATTCTCTTTAAGTAGCTATCATGCACACTGGGTCCGTCAGGCTCCAGGGAAGGGGCTGGAGTGGATTGGTGCTATATGGAGTGGTGGAAGCACAGATTATAACTCAGCCTTTAAATCTCGAGTGGGCATCAGCAGGGACACTTCCAAGAGCCAAGCCTCACTCACACTGAGCAGTCTGAGCCCGGAGGACACGGCCGTGTATTACTGT
	33	VH2-86-75	scaffold_75:1387273-1387563	ATGGAGTTCTTGGCTCTGCTCCTCTGCCTAGTGACAGCTCCCTCCAGTGTCCTGTCCCAGGTGCAGCTGCAGGAGTCAGGACCTGGCCTGGTGAAGCCTTCAGAGACACTGTCCCTCACCTGCACGGTCTCTGGATTTTCTGTAAGCAGCTATGGTGTACACTGGGTCCGTCAGCCTCCAGGGAAGGGGCTGGAGTGGATTGGTGTGATATGGAGTTATGGAAGCACAAATTATAACTCAGCCCTTCAATCTCGAGTGGGCATCAGCAGGGACACTTCCAAGAGCCAAGTCTCACTCACACTGAGCAGCCTGAGCCTGGAGGACACGGCCGTGTATTATTGT
	34	VH2-94-75	scaffold_75:1311719-1312009	ATGGAGTTCTTGGCTCTGCTCCTCTGCCTAGTGACAGCTCCCTGCAGTGTCCTGTCCCAGGTGCAGCTGCAGGAGTCAGGACCTGGCCTGGTGAAGCCTTCAGAGACCCTGTCCCTCACCTGCACGGTCTCTGGATTTTCTTTAACCAGCTATAGTGTACACTGGGTCCGTCAGGCTCCAGGGAAGGGGCTGGAGTGGATTGGTGCTATATGGAGTGATGGAAGCACATATTATAACTCAGCCCTTAAATCTCGAGTGGGCATCAGCAGGGACACTTCCAAGAGTCAAGTCTCACTCACACTGAGCAGCCTGAGCCCGGAGGACACGGCCGTGTATTACTGT
	35	VH2-109-75	scaffold_75:1163961-1164248	ATGGAGTTCTTGGCTCTGCTCCTCTGCCTGGTGGCAGCTCCCTACTGTGTCCTGTCCCAGGGGCAGCTGCAGGAGTCAGGACCTGGCCTGGTGAAGCCTTCAGAGACCCTGTCCCTCACTTGCACAGTCTCTGGATTGTCTTTAACTAGCAATGCTTTCAACTGGGTCCGTCAGGCTCCAGGAAAGGGGCTGGAGTGGATTGGTGTTATATGGAGCGGTGGAAGCACAGATTATAACCCAGCCCTTAAATCTCGAGTGGGCATCAGCAGGGACACTTCCAAGAGCCAAGTCTCACTCACACTGAGCAGCCTGAGCCCCGAGGACACGGCCATGTATTACTGT
	36	VH2-121-75	scaffold_75:1029674-1029964	ATGGAGTTCTTGGCTCTGCTCCTCTGCCTGGTGGCAGCTCCCTACTGTGTCCTGTCCCAGGGGCAGCTGCAGGAGTCAGGACCTAGCCTGGTGAAGCCTTCAGAGACCCTGTCCCTCACCTGCACAGTCTCTGGATTCTCTTTAACCAGCAATGGTTTCAGCTGGGTCCGTCAGGCTCCTGGGAAGGGACTGGAGTGGATTGGTGTTATAGCTAATAATGGAGGCACAATTTATAACTCAGCCCTTCAATCTCGAGTGGGCATCAGCAGGGACACTTACAAGAGCCAAGTCTCACTCACATTGAGGAACCTGATCCCCGAGGACACAGCCATGTATTACTGT
	37	VH2-145-75	scaffold_75:843602-843890	ATGGAATTCTTGGATCTGCTCCTCTGCCTAGTGACAGCTCCCTGCAGTGTCCTGTCCCAAATGCAGCTGCAAGAGTCAGGACCTCACCTGGTGAAGCCTTCAGAGACCCTGCTCCTCACCTGCACGGTCTCTGGATTTCATTTAACCAGCTATGATGTACAGTGGGTCCGTCAGTCTCCAGGGAAGGGGATGGAGTGGATTGGTGCTATATGGAGTGGTGGAAGCACAGATTATATCTCAGCCCTTAAATCTCGAGTGGGCATCAGCAGGGACACTTCCAAGAGCCTGGTCTCACTCACAATGAGAAGCCTGAGCCCCAAGGACACGGCAGTGTATTACTGT
	38	VH2-160-75	scaffold_75:651051-651337	ATGGAGTTCTTGGCTCTGCTCCTGTACCTCATGGTGGCTCCCTACGGTGTCCTATCCCAGGTGCAGCTGCAGGAGTCAGCACCTGGCCTGTTGAAGCCTTCAGAGACCCTATCCCTCACCTGCATGATCTCTGGATTCTCTTTAACCTGCTGTGGTGTCAGCTGGGTCCATCAGTCTCCAGGAAAGGGGCTGGAGTGGATTGGCGGTATATGGGTTTGTGGAAGCACTGATTATAACTCAGCCCTTCAATCTCGAGTGGGCATCAGAAGGGGCACTTTGAAGAGCCAAGTCTCACTCATATTGAGCAGCCTGAGCCCCGAGGATATGGCCGTGCATTACTGT
	39	VH2-216-75	scaffold_75:17615-17905	ATGGAGTTCTTGCCTCTGCTCCTCTACTTGGTGGCGGCTCCCTGCGGTATCCTATCCCAAATGCAGCTGCAGGAGTCAGGACCTAATGTGGTGAAGCCTTCAGAGACCCGGTCCCTCACCTGCACAGTCCCTGGATTCTCTGTAATCAGTTATCATGTTCACTGGGTCTGGCAGGCTACAGGGAAAGGACTAGAGTGGATTGGCGCCATATGGGAAAGTGGAGGCACAAGTTATACCTCAGCCATTGAATCTCGAGTGACCATCAGCAAGGAAACTTCCAAGAATCAGGTCTCACTCACACTGAGTATCCTGAGCCCTGAGGACACAGCCATGTATTACTCT
3	40	VH3-2-54	scaffold_54:9941246-9941545	ATGGAGCTTGCGCTGAGATGGGTTTTCCTTGTTGCTGTTTTAAAAGGTGTCCAGGCTGAGGTGCAGCTGGTAGAGTCTGGAGGAGGCTTGGTGCAACCTGAGGGGTCCCTGAGACTCTCCTGCGTGACCTCGGGATTCACCTTTAGCGATTACTACATGCACTGGATCCGCCAGGCTCCAGGAAAGGACCTAGAGTGGGTTGGTTTTATCAGAAACGCAGCTTATAGTCACACAACAGAGTACGCTGCATCCGTGAAAGGCAGATTCACCATCTCCAGGGATGACTCCAAAAGCACAGTGTATCTTCAAATGACCAAACTGAAACCCGAGGACACCGCTGTGTACTACTGT
	41	VH3-9-54	scaffold_54:9976583-9976882	ATGGAGCTTGCGCTGAGATGGGTTTTCCTTGTTGCTGTTTTAAAAGGTGTCCAGGCTGAGGTGCAGTTGGTAGAGTCTGGGGGAGGCTTGGTGCAACCTGAGGGGTCGCTGAGACTCTCCTGCGTGACCTCGGGATTCACCTTTAGCGATTACTACATGTACTGGATCCGCCAGGCTCCAGGAAAGGGCCTAGAGTGGGTTGCTTTAATCAGAAACGCGGATAATAGTCACACTACGGAGTACGCTGCATCCGTGAAAGGGAGATTCACCATCTCCAGGGATGACTCCAAAACCACAGTGTTTCTTCAAATGACCAAACTGAAACCCGAGGACACCGCTGTGTACTACTGT
	42	VH3-23-54	scaffold_54:10053143-10053442	ATGGAGCTTGCGCTGAGATGCGTTTTCCTTGTTGCTGTTTTAAAAGGTGTCCAGGCTGAGGTGCAGCTGGTAGAGTCTGGGGGAGGCTTGGTGCAACCTGAGGGGTCCCTGAGACTCTCCTGCGTGACCTCGGGATTCACCTTTAGCAATTACTACATGTACTGGATCCGCCAGGCTCCAGGAAAGGGCCTAGAGTGGGTTGGTTTAATCAGAAACGCGGCTAAGAGTCACACTACGGAGTACGCTGCATCCGTGAAAGGCAGATTCACCATCTCCAGGGATGACTCCAAAAGCACACTGTATCTTCAAATGACCAAACTGAAACCCGAGGACACCGCTGTGTACTACTGT
	43	VH3-35-54	scaffold_54:10124969-10125268	ATGGAGCTTGCGCTGAGATGGGTTTTCCTTGTTGCTGTTTTAAAAGGTGTCCAGGCTGAGGTGCAGCTGGTGGAGTCTGGGGGAGGCTTGGTGCAACCTGAGGGGTCCCTGAGACTCTCCTGCGTGACCTCGGGATTCACCTTTAGCAATTACTACATGCACTGGATCTGCCAGGCTCCAGGAAAGGGCCTAGAGTGGGTTGGTTTAATCAGAAACGCGGCTAAGAGTCACACTACGGAGTACGCTGCATCCGTGAAAGGCAGATTCACCCTCTCCAGGGATGACTCCAAAAGCACACTGTATCTTCAAATGACCAAACTGAAACCCGAGGACACCGCTGTTTACTACTGT
	44	VH3-42-54	scaffold_54:10165387-10165686	ATGGAGCTTGCGCTGAGATGGGTTTTCCTTGTTGCTGTTTTAAAAGGTGTCCAGGCTGAGGTGCAGCTGGTAGAGTCTGGAGGAGGCTTGGTGCAACCTGAGGGGTCCTTGAGACTGTCCTGCGTGACCTCCGGATTCACCTTTAGCGATTACTACATGCACTGGATCCGCCAGGCTCCAGGAAAGGACCTAGAGTGGGTTGGTTTTATCAGAAACGCAGCTTATAGTCACACAACAGAGTACGCTGCATCCGTGAAAGGCAGATTCACCATCTCCAGGGATAATGCCAAAAGCACAGTGTATCTTCAAATGACCAAACTGAAACCCGAGGACACCGCTGTGTACTACTGT
	45	VH3-48-54	scaffold_54:10200964-10201263	ATGGAGCTTGCGCTGAGATGGGTTTTCCTTGTTGCTGTTTTAAAAGGTGTCCAGGCTGAGGTGCTGCTGGTGGAGTCTGGGGGAGGCTTGGTGCAATCTGAGGGGTCCCTGAGACTCTCCTGCGTGACCTCGGGATTCACCTTTAGCAATTACTACATGCACTGGATCCGCCAGGCTCCAGGAAAGGGCCTAGAGTGGGTTGGATTAATTAGAAACGCGGCTAAGAGTCACACTACAGAGTACGCTGCATCCGTGAAAGGCAGATTCACCATCTCCAGGGATGACTCCAAAAGCACACTGTATCTTCAAATGACCAAACTGAAACCCGAGGACACCGCTGTGTACTACTGT
	46	VH3-80-54	scaffold_54:10585930-10586217	ATGGAGTTTGGGCTGAGTTGGGTGTTCCTGTTTGCACTTCTGAAAGGTGTCCAGTCTGAAGAGCAGCTGGTGGAGTCTGGGGGAGGCTTGGTGCAGCCTGGGGGGTCCCTAAAACTCTCCTGTGTGGCCTCAGGATTCACCTTCAGTGACTACTGGATGAGCTGGATCCACCAGGCTCCAGGAAAAGGGCTGGAGTGGCTCACATACATTAACTATGATGGTGATAGCACATACTATGCAGACTCCGTGAAGGGCCGATTCACCATCTCCAGAGACAACAGCAAGAACATGCTGTATCTGCAAATGAGCAGTCTGAAACCCGAGGACACGGCTGTGTATTACTGT
	47	VH3-104-54	scaffold_54:10901704-10901991	ATGGAGTTTGGGCTGAGTTGGGTGTTCCTGTTTGCACTTCTGAAAGGTGTCCAGTCTGAGGAGCAGCTGGTGGAGTCTGGGGGAGGCTTGGTGCAGCCTGGGGGGTCCCTGAAACTCTCCTGTGTGGCCTCAGGATTCACCTTCAGTAACTACTGGATGAGCTGGATCCGTCAGGCTCCAGGAAAAGGGCTGGAGTGGCTCACATACATTAACCCTGATGGTGGTAGCACATACTATGCAGACTCCGTGAAGGGCCGATTCACCATCTCCAGAGACAACAGCAAGAACATGCTGTATCTGCAAATGAGCAGTCTGAAACCCGAGGACACCGCTGTGTATTACTGT
	48	VH3-137-54	scaffold_54:11176432-11176716	ATGGAGTTTGGGCTCAGTTGGGTTTTCCTGTTTGCACTTCTGAGAGGTGTCCAGGCTGAGGAGAAGCTGGTGGAGTCTGGTGGAGGCTTGGTGCCACCTGGGGGTTCCCTGAAACTTTCCTGCGTGGCGTCAGGATTCACCTTCAGTAGCTATGGCATGAGCTGGGTCCGCCAGGCTCCAGGGAAGGGGCTGGAGTGGATCACATCTGTCGGTACCAAAGGTAACACATACTACGCAGAGTCCCTGAAGGACCGATTCACCATCTCCAGGGACAACGGCAAGAACACGCTGTATCTGCAGATGAGCAGGCTGATACCCGAGGACTTGGCAGTGTATTACTGT
	49	VH3-183-54	scaffold_54:11644842-11645129	ATGGAGTTTGGGCTCGGTTGGGTTTTCCTGTTTACTCTTCTGAGAGGTGTCCAGGCTGAGGAGCAGCTGGTGGAGTCCGGGGGAGGCTTGGTGCAGCCTGGGGGTTCCCTGAAACTCTCCTGCATGGCCTCAGGATTCACCTTCAGTAGCTATGCGATGAGCTGGATCCGCCAGGCTCCAGGGAAGGGGCTGGAGTGGATCTCAGCTATTGGTAGCAGTGGTTCTAACACATACTACGCAGGCTCCGTGAAGGGCCGATTCACCATCTCCAGAGACAACGGCAAGAACACGCTGTATCTGCAGATGAGCAGCCTGAGACCGGAGGACACGGCTGTGTATTACTGT
	50	VH3-185-54	scaffold_54:11664517-11664801	ATGGAATTTGGGCTGAGTTGGGTTTTCCTGTTTACTCTTCTGAGAGGTGTCCAGGCTGAGGAGCAGCTGGTGGAGTCCGGGGGAGGATTGGTGCAGCCTGGGGGCTCACTGAAACTCTCCTGCGTGGCCTCAGGATTCACCTTCAGTAGCTATGACATGAGCTGGATCCGCCAGGCTCCAGGGAAAGGGCTAGAGTGGATCTCACTCATCAGTAGCGGTGGTAGCATATACTACGCAGGCTCCGTGAAGGGCCGATTCACCATCTCCAGAGACAACGGCAAGAACACGCTGTATCTGCAGATGAACAGCCTGAGACCGGAGGACACGGCCGTGTATTACTGT
	51	VH3-186-54	scaffold_54:11667497-11667784	ATGGAGCTCAAAGTGTGCTGGGTTTTTCTTCTTGCTGTTGTGAAAGGGGTCCTGTGTGAGGAGCAGCTGGTGGAGTCCGGAGGAGGCTTGGTGCAGCCTGGGAGCTCCCTGAGACTCTCTTGCGTGGCTTCAGGATTCACCTTCAGTAGCTACACCATGTACTGGATCCGCCAGGCTCCGGGGAAGGGGCTGGAGTGGATCTCATACATCAGTAGCAGTAGTAGTAACATAAAATATGCAGACTCCGTGAAGGGCCGATTCACCATCTCCAGGGACAACGGCAAGAACACGGTATATCTGCAGATGAGCAGCCTGAGACCCGACGATACAGCCATGTATTACTGT
	52	VH3-189-54	scaffold_54:11741052-11741342	ATGGAGCTTGGGCTGAGCTGGCTTTTCCTGTTTGCGATTCTGAGAGGTGTCCAGGGAGCGGAGCAGCTGGTGGAGTCCAGAGGAGACTTGGTGCAGCCTGGAAGTTCTCTGAGACTCTCCTGCATGGCCTCGGGATTCACCTTCAGTAATTATGACATGCACTGGATCCGTCAATCTCCAGGAAAAGAGCTGGAGTGGATCTCAGTTATCTGGTACGACGGTAGTAAAACGTACTATGCAGACTCCGTGAGGGGCCAATTCACCATCTCCAGAGACAACAGCAAGAATACACTGTATCTGCAGGTGAGCAGCCTGCGACCCGAGGACATGGCCATGCATTACTACTGT
	53	VH3-194-54	scaffold_54:11805205-11805494	ATGGAGCTTGGGCTGAGCTGGGTTTTCCTGTTTGCAATTTTGAAAGGTGTCCAGGATGAGCCGCAGCTGGTGGAGTCAGGTGGAGGCTTGGTGCAGCCTGGGGGGTCCCTGAAACTCTCCTGCGTGGCCTCAGGATTCACCTTCAGTAACGCTGGCATGCACTGGATCCGCCAGGCTCCAGGGAAAGGGCTGGAGTGGATCTCAGTGATCTGGTACGATGGTAGTAAAATGTACTACGCAGACTCCGTAAAGGGCCGATTCACCATCTCCAGAGACAACAGCAAGAACACGCTGTATCTGCAGATGAGCAGCCTGAGACCCGAGGACACCGCTGTGTATTACTGT
	54	VH3-197-54	scaffold_54:11830552-11830845	ATGGAGCTTGGGCTGAGCTGGGTTTTCCTGTTTGCAATTTTGAAAGGTGTCCAGGGAGAGGCGCAGCTGGTGGAATCCGGTGGGGGCTTGGTGCAGCCTGGGGGCTCCTTAAGACTTTCTTGCGTGGCCTGGGGATTCACTTTCAGTAGCTATGCCATGAACTGGATCCGTCAAGCCCCAGGAAAAGGGCTGGAGTGGATCTCAGTGATCTGGTATGAGGGTAGTAAAATGTATTACGCAGATTCCGTAAAGGGCGGATTCACCATCTCCAGAGACAACGGCAAGAACACACTGTATCTGCAGATGAGCAGCCTGAGACCCGAGGACACGGCCTTGTATTACTGT
	55	VH3-204-54	scaffold_54:11901666-11901955	ATGGAGCTTGGGCTAAGTTGGGTTTTCCTGTTTGCAATTCTGAAAGGTGTTCAGGGTGAGCCGCAGCTGGTAGAATCCGGTGGAGGCTTGGTGCAGCCTGGGGGCTCCCTGAGACTCTCCTGCGTGGCCTCGGGATTCACCTTCAGTAACTCCTGGATGGACTGGATCCGCCAGGCTCCAGGGAAGGGGCTGGAATGGATCTCAGAGATCAAGGGTGATAGTAGTACCATAAACTACATAGACTCCGTGAAGGGTCGATTCACCATCTCCAGAGACAATGGCAAGAACACGCTGTATCTGCAGATGAGCAGCCTGAGACCCGAGGACACCGCTGTGTATTATTGT
	56	VH3-222-54	scaffold_54:12098486-12098779	ATGGCATTTGGGCTGAGCTGGATCTTGCTCTTTGCAATTTGGAAAGGTGTCCAGGCTGAGTTGCAGCTGGTGGAGTACGGGGGAAGCTTGGTGCCGCCTGGAGGGTCCCTAACCCTCTCCTGTGTGACCTTGGAATTCCCCTTCAGCAGCTATGCCATGGGCTGGATCCGCCAACCTCCAGGACAGGGGCTGGAGTGGCTCTCACTCATCTATCATGACAGTAGTAAAATAAACTACGCAAACTCTGTGAAGGGCCGATTCACTATCTCCAGAGATAACGGCCGGAACACGCTGTATCTGCAGATGAACAGCCTGAGAACGGAGGACACGGCCCTGTATTACTGT
	57	VH3-229-54	scaffold_54:12300893-12301186	ATGGAGCTGGCCCTGAGCCTTGTTTTCCTCCTTATTTTAAAAGGTGTCCATGCTGAGGAGCAGCTGGTGGAGTCCGGGGGAGGATTGGTGCAGCCTGGGGGCTCCCTGAAACTCTCCTGCATGGCCTCAGGATTCACCTTCAGTACTTATGTCATGCACTGGATCCGACAGGCTCCAGGAAAGGGGCTGGAGTGGATCTCATACATCAGCCAGACTGGTAAAAACATAAACTATGCAGACTCCATAAAGGGCCGATTCACCATCTCCAGAGACAACGAAAAGAACACACTGTATCTGCAGATGAGCAGCCTGAAACCCGAGGACACGGCCTTGTATTACTGT
	58	VH3-230-54	scaffold_54:12315587-12315880	ATGAAGTTCACAGTGAGCTGGGTTTTCCTTCTAGCTGTATTAAAAGGTGTCCAGGCTGAGGTGCAGCTGATGGAGTCCGGCGGTGGCTTGGTGCAGCCTGGGGGGTCCCTGAGACTCTCTTGCGTGGCCTCAGGATTCACCTTCAGTGACTACTGGATGAGCTGGATCCGCCAGGCTCCAGGGAAGGGGCTGGAGTGGATCTCAGAGATCAAGGGTGATAGTAGTACTATAAACTACATAGACTCCGTGAAGGGCCGATTCACCATCTCCAGAGACAACAGCAAGAACACACTGTATCTGCAGATGGGCAGCCTGAGAACGGAGGACACCGCTGTGTATTACTGT
	59	VH3-255-54	scaffold_54:12600671-12600958	ATGGAGCTGCCGCTGAGCTGGGTTTTGTTTCTTGCTGTTTTAAAAGGTGTTCAGTGTGAGCAGCAACTCGTGGAGTCCGGGGGAGGCTTGGTGCAGCCCGGGGCGTCCCTGAGACTCTCCTGTGTGGCCTCAGGATTCACCTTCAGTAACTATGGCATGGACTGGTTCCGCCAGACTCCAGGAAAGGGGCTGGAGTGGATCTCATATATCAGTAGTAATAGTGGTACCATATACTACGCAGACTCCGTGAAGGGCCGTTTCACCATCTCCAGGGACAACAGCAAGAGTACACTGTATCTGCAGATGAGCAGCCTGAGACCCGAGGACACCGCCATGTATTACTGT
	60	VH3-262-54	scaffold_54:12643138-12643425	ATGGAGTTTACAATGAGCTGGGTTTTCCTCCTTTTCATTTTAAAGGGTGTCCAGGCTGAAGTGCAGCTCGTGGAGTCCGGGGGAGGCTTGGTGCAGCCCGGGGGCTCCCTGAGACTCTCCTGCTTGGCCTCAGGATTCACCTTCAGTAACTACGGGATGAGCTGGATCCGCCAGGCTCCAGGGAAGGGGCTGGAGTGGATCTCAGCTATCAGTGATAGTGGTGCTAGCACATACTACGCAGACTCCGTGAAGGGCCGATTCACCATCTCCAGGGACAATGGCAAGAACCTGCTGTATCTGCAGATGAGCAGCCTGAGACCCGAGGACACGGCCGTGTATTACTGT
	61	VH3-265-54	scaffold_54:12669259-12669546	ATGGAGTTTAAAATGTGCTGGATTTTCCTCCTTTTCATTTTAAAGGGTGTCCAGGCTGACGTACAGCTCGTGGAGTCTGGGGGAGGCTTGGTGCAACCTGGAGGTTCCCTGAGACTCTCTTGCGTGGCCTCGGGATTCACCTTCAGTAATTACTACATGTACTGGGTTCGCCAGGCTCCAGGGAAGGGGCTGGAGTGGCTCGCAGCCATCAGTGGTGATAGTAGTAATATAAAGTACGCAGACTCCGTGAAGGGCCGATTCACCATCTCCAGGGACAACAGCAAGAACACGCTGTATCTGCAGATGAGCAGCCTGAGAACCGAGGACACGGCCGTGTATTACTGT
	62	VH3-271-54	scaffold_54:12722999-12723286	ATGGAGTTTACAGTGAGCTGGGTTTTCTTTCTAGCTGTATTAAAAGGTGTCCAGGCTGAGGAGCAGCTGGTGGAGTCTGGGGGAGGCTTGGTACAGCCTGGGGGATCCCTGAGACTCTCCTGTGTGGCCTCGGGATTCACCTTCAGTAACTACTGGATGAACTGGATCCGCCAGGCTCCAGAGAAGGGGCTGGAGTGGATCTCAGAGATCAATGGTGATAGTAGTACTATAAACTACATAGACTCCGTGAAGGGCCGATTCACCATCTCCAGAGATAACAGCAAGAACACGCTGTATCTTCAGATGAGTAGCCTGAGATCGGAGGACACTGCAGTGTATTACTGT
	63	VH3-282-54	scaffold_54:12787785-12788072	ATGGAGTTTAAAATGTGCTGGATTTTCCTCCTTTTCATTTTAAAGGGTGTCCAAGCTGAGGTACAGCTCGTGGAATCTGGGGGAGGCTTGGTGCAGCCTGGAGGTTCCCTGAGACTCTCTTGCCTGGCCTCGGGATTCACCTTCAGTAACTCCTGGATGAGCTGGGTCCGCCAGGTTCCAGGGAAGGCCCTGGAGTGGCTCACAAACATCAATGGTGATAGTAGTAATATAAAGTACGCAGACTCCGTGAAGGGCCGATTCACCATCTCCAGGGACAACGGCAAGAACACGCTGTATCTGCAGATGAGCGGCCTGAGAACTGAGGACACGGCCCTGTATTACTGT
	64	VH3-287-54	scaffold_54:12831613-12831900	ATGGAGTTTACAGTGAGCTGGATTTTCTTTCTAGCTGTATTAAAAGGTGTCCAGGCTGAGGAGCAGCTGGTGGAGTCTGGGGGAGGCTTGGTACAGCCTGGGGGATCCCTGAGACTCTCCTGTGTGGCCTCGGGATTCACCTTCAGTAACTACTGGATGAACTGGATCCGCCAGGCTCCAGGGAAGGGGCTGGAATGGATCTCAGAGATCAATGGTGATAGTAGTACTATAAACTACATAGACTCCGTGAAGGGCCGATTCACCATCTCCAGAGATAACAGCAAGAACACGCTGTATCTTCAGATGAGTAGCCTGAGATCGGAGGACACTGCAGTGTATTACTGT
	65	VH3-3-75	scaffold_75:2156335-2156627	ATGGAGTTTGCAATAATCTGGATTTTCCTCCTTTTCATTTTAAAAGGTGTCTTGCGTGAGGAGCAGCTGGTAGAGTCCGGGGGAGGCTTGGTGCAGCCCGGGGGGTCCCTGAGACTCTCCTGCGTGGCCTCAGGATTCACCTTCAGTGATTACTACATGAGGTGGATCCGCCAGTCTCCAGGGAAGGTTCTGGAGTGGATTGCAGGCATCAATGATGATAGTAGTGATACACAATATGCAAACTCGGTGAAGGGTCGATTCACCATCTCCAGGGACAACGGCAAGAACACGCTGTATCTGCAGATGAGCAGCCTGAGACCCGAGGACACGGCTGTGTATTACTGT
	66	VH3-8-75	scaffold_75:2113065-2113355	ATGGGGCTGGTGCTGAGCTTGGTTTTCTTCCTTTTCATTTTAAAAGGTATCCTGTGTGAGGAGCAGGTGGTGGAGCCCGGGGGAGGCTTGTTGCAGCCTGGAGGGTCGCTGAGACTCTTCTGTGTGGCTTCTGGGTTCATCATCAGTAGCTACCACAGGAGCTGGACCCACCAGGCTCCAGGGAAGGGGCTGGAGTGGATCGCAGACATCAGTAGCAGTGGTGGCACATACTATGCAGACTCGGCGAAGGGCCGATTCACTATCTCCAGAGACAACAGCAAGAACACACTGTATCTGCAAATGAGCAGCCTGAGACCCGAGGACACAGCCATGCATCACTGT
	67	VH3-20-75	scaffold_75:1978621-1978914	ATGGAGCTGGCGCTGAACTGGGCTTTGCTTCTTGCTACTTTAAAAGGTGTCTTGTGTGATGAGCAACTGGTAGAGTCCGGCGGAGGCTTGGTGCAGCCTGGAGGGTCCCTGAGACTCTCCTGCGTGGCCTCGGGATTCACCTTCAGTAACTATTACATGCACTGGATCCGCCAGGCTCCAGGGAAGGGGCTGGAGTGGATCTCACGTATCAGTAGCAGTAGTAGTTACATAGACTACGCAGACTCGGTGAAGGGCCGATTTACCATCTCCAGGGACAACAGCAAGAACACGCTGTATCTGCAGATGAGCAGCCTGAGACCAGAGGACACGGCTGTGTATTACTGT
	68	VH3-24-75	scaffold_75:1946610-1946903	ATGGAGTGGGCGCTGAACTGGGTTTTGCTTTTTGCAACTTTAAAAAGTGTCCTGTGTGAGGAGCAGCTGGTGGAGTCCGGGGGAGGCTTCATACTACCTGGGGGCTCCCTGAGACTCTCCTGTGTGGCCTCAGGATTCACCTTCAGTAACTACGGGATGAGCTGGATTCGCCAGGCTCCAGGGAAGGGGCTGAAGTGGTTCTCAGGTATCAGTAGCAGTAGTAGTTACATAGACTACGCAGACACCTTAAAGGGCCGATTCACCATCTCCAGGGACAACGGCAAGAACACGCTGTATCTGCAGATGAGCAGCCTGAGAGCCGAGAACACGGTCATCTATTACAGT
	69	VH3-30-75	scaffold_75:1868984-1869276	ATGGAACTGGTGCTGAGCTGGGTGTTGCTTCTTGCTACTTTAAAAGGTGTCCTGTGTGAGGAGCAACTGGTAGAGTCCGGGGGAGGCTTGGTGCAGCCTGGAGGGTCCTTGAGACTCTCCTGCATGGCCTCGGGATTCACCTTCAGTAGCTATCACATGAGCTGGATCCGCCAGGCTCCAGGGCAGGGGCTGGAGTGGATCACATGGATTAGAAATGATGGTGGTAGCACAAACTACGCAGACTCCGTGAAGGGCCGATTCACCATCTCCAGGGACAACGGCAGGAACACGCTGTATCTGCAGATGAACAGCCTGAGACCCGAGGACACAGCCGTGTATTACTGT
	70	VH3-36-75	scaffold_75:1799659-1799949	ATGGGGCTGGTGCTGAGCTTGGTTTTCTTCCTTTTCATTTTAAAAGGTATCCTGTGTGAGGAGCAGGTGGTGGAGCCCGGGGGAGGCTTCATGCAGCCTGGAGGGTCGCTGAGACTCTTCTGTGTGGCTTCTGGGTTCACCATCAGCAGCTACCACAGGAGCTGGACCCACCAGGTTCCAGGGAAGGGGCTGGAGTGGATCGCAGACATCAGTAGCAGTGGTAGCACATACTATGCAGACTCGGTGAAGGGCCGATTCACTATCTCCAGGGACAATGGCAAGAACACGCTGTATCTGCAAATGAACAGCCTGAGACCCGAGGACACGGCCATGTATCACTGT
	71	VH3-37-75	scaffold_75:1771175-1771468	ATGGAGCTGGCGCTGAGCTGGGTTTTGCTTCTTGCTACTTTAAAAGGTGTCCTCTGTGAGGAGCAACTGGTAGAGTCCGGGGGAGGCTTGGTGCAGCCTGGAGCGTCACTGAGACTCTCCTGCGTGGCCTCGGGATTCACCTTCAGTAGCTATTACATGGCCTGGATCCGCCAGGCTCCAGGGAAGGGGCTGGAGTGGGTCACATGGATTGGCAATACTGGTGGTAGCATAGGCTACGCAGACTCCGTGAAGGGCCGATTCACCATCTCCAGGGACAACGGCAAGAACACGCTGTATCTGCAGATGAACAGCCTAAGAGCCGAGGACACGGCTGTGTATTACTGT
	72	VH3-46-75	scaffold_75:1678062-1678355	ATGGAGCTGGCGCTGAGCTGGGTTTTGCTTCTTGCTACTTTAAAAGGTGTCCTGTGTGAGGAGCAACTGGTAGAGTCCGGGGGAGGCTTGGTGCAGCCTGGAGCGTCACTGAAACTCTCCTGCGTGGCCTCGGGATTCACCTTCAGTAGCTATGACATGGCCTGGATCCACCAGGCTCCAGGGAAGGGGCTGGAGTGGGTCACATGGATTAGCTATACTGGTGGTAGCACAAAGTACGCAGACTCCGTGAAGGGCCGATTCACCATCTCCAGGGACAACGGCAAGAACACGCTGTATCTGCAGATGAACAGCCTAAGATCCGAGGACACGGCCGTGTATTACTGT
	73	VH3-51-75	scaffold_75:1646568-1646861	ATGGAGCTGGCGCTGAACTGGGTTTTGCTACTTGCAATTTTAAAAGGTGTCCTGTGTGAGGAGCAGCTGGTGGAGTCCGGGGGAGGCTTGGTACAACCTGGGGGCTCCCTGAAACTCTCCTGCGTGGCCTCAGGATTCACCTTCAGTGATTACTACATGAGCTGGATCCGCCAGGCTCCAGGGAAGGGGCTTGAGTGGATCGCAGGCATCAGTAGCAGTAGTAGTTACATAGAGTACGCAGATTCCGTAAAGGGCCGATTCACCATCTCCAGGGACAACGGCAAGAACACGCTGTATCTGCAGATGAGCAGCCTGAGAACCGAGGACACGACCATGTATTACTGT
	74	VH3-63-75	scaffold_75:1556902-1557195	ATGGAGTTTGCAATAATCTGGATTTTCGTCCTTTTCATTTTAAAAGGTGTCTTGTGTGAGGAGCAGCTGGTAGAGTCCGGGGGAGGCTTGGTGCAGCCCGGGGGGTCCCTGAGACTCTCCTGCGTGGCCTCGGGATTCACCTTCAGTGATTACTACATGAGCTGGATCCGCCAGTCTCCAGGGAAGGGGCTGGAGTGGATTGCAGGCATCAATGATGATAGTAGTGATACACAATATGCAAACTCGGTGAAGGGTCGATTCACCATCTCCAGGGACAACGGCAAGAACACGCTGTATCTGCAGATGAGCGGCCTAAGACCCGAGGACACGGCTATGTATTACTGT
	75	VH3-74-75	scaffold_75:1478079-1478374	ATGGAGCTGGCGCTGAGCTGGGTTTTGCTTATTGCTACTTTAAAAGGTGTCCTGTGTGAGGAGCAACTGGTAGAGTCTGGGGGAGGCTTGGTGCAGCCTGGAGCGTCCCTGAGACTCTCCTGCGTGGCCTCGGGATTCACCTTCAGTAGCTATTACATGGCCTGGATCCGCCAGGCTCCAGGGAAGGGGCTGGAGTGGGTCACATGGATTAGCAATACTGGTGGTAGCACAGGGTACGCAGACTCCGTGAAGGGCCGATTCACCATCTCCAGGGACAACGGCAAGAACACGCTGTATCTGCAGATGAACAGCCTAAGAGCCGAGGACACCGCCTTGTATTACTGT
	76	VH3-80-75	scaffold_75:1431943-1432236	ATGGAGCTGGCGCTGAGCTGGGTTTTGCTTCTTGCTACTTTAAAAGGTGTCCTGTGTGAGGAGCAACTGGTAGAGTCCGGGGGAGGCTTGGTGCAGCCTGGAGCGTCACTGAAACTCTCCTGCGTGGCCTCGGGATTCACCTTCAGTAGCTATGACATGGCCTGGATCCACCAGGCTCCAGGGAAGGGGCTGGAGTGGGTCACATGGATTAGCTATACTGGTGGTAGCACAAAGTACGCAGACTCCGTGAAGGGCCGATTCACCATCTCCAGGGACAACGGCAAGAACACGCTGTATCTGCAGATGAACAGCCTAAGATCCGAGGACACGGCCGTGTATTACTGT
	77	VH3-89-75	scaffold_75:1353581-1353874	ATGGAACTGGCACTGAGCTGGGTGTTGCTTCTTGCTACTTTAAAAGGTGTCCTGTGTGAGGAGCAACTGGTAGAGTCCGGGGGAGGCTTGGTGCAGCCTGGAGGGTCCCTGAGACTCTCCTGCGTGGCCTCGGGATTCACCTTCAGTAGCTATCACATGAGCTGGATCCGCCAGGCTCCAGGGAAGGGGCTGGAGTGGATCACATGGATTAGAAGTGATGGTGGTAGCACAGGGTACGCAGACTCCGTGAAGGGCCGATTCACCATCTCCAGGGACAACGGCAAGAACACGCTGTATCTGCAGATGAACAGCCTAAGAGCCGAGGACACGGCCTTGTATTACTGT
	78	VH3-98-75	scaffold_75:1282488-1282779	ATGGAGCTGGCGCTGAACTGGGTTTTGCTTTTTGCAATTTTGAAAGGTGTCCTGTGTGTGGTGCAGCTGGTGGAGTCCGGAGGAGGCTTGGTACAACCTGGAGGCTCCCTGAGACTCTCCTGCATGGCCTCAGGATTCACCTTCAGTAACTACTGGATGAGCTGGATCCGCCAGGCTCCAGGGAAGGGGCTGGAGTGGATCGCAGGCATCGATAGCAGTAGTAGTTACATACAATACGCATACTCTGTAAAGGGCCGATTCACCATCTCCAGGGACAACGGCAAGAACACGCTGTACCTGCAGATGAGCGGCCTGAGAGCCCAGGATTCCGCTGCGTATTACTGT
	79	VH3-102-75	scaffold_75:1232326-1232613	ATGGAGCTGGCGCTGAGCTGGGTTTTGCTTCTTGCTACTTTAAAAGGTGTCCTGTGTGAGGAGCAACTGGTAGAGTCCGGAGGAGGCTTGGTGCAGCCTGGAGGGTCCCTGAGACTCTCCTGTGTGGCCTCGGGATTCACCTTCAGTAGCTATCACATGAACTGGATCCGCCAGTCTCCGGGGAAGGGGCTGGAGTGGATCTCATACATCAATAGTGGTAGTGGTGGTATATACTACGCAGACTCCGTGAAGGGCCGATTCACCATCTCCAGGGACAACAGCAAGAACACGCTGTATCTGCAGATGAGCAGCCTGAGAGCCGAGGACACGGCTGTGTATTACCGT
	80	VH3-114-75	scaffold_75:1113707-1114002	ATGGAGTTTACAATGAGCTGGGTTTTCCTCCTTTTCATTTTAAAGGGTGTCCAGGCTGAGGTGCAGCTGGTGGAGTCCGGGGGAGGCTTGGTGCAGCCCGGAGGGTCCCTGAGACTCTCCTGCGTGGCCTCGGGATTCACCTTCGATGATTACGGAATGAGCTGGATCCGCCAGGCTCCAGGGAAGGGGCTAGAGTGGATCTCAGCTATCAGTTATAGTGGTGGTAGCACATACTACGCAGACTCCGTAAAGGGCCGATTCACCATCTCCAGGGACAATGGCAAGAATACGTTGTATCTGCAGATGAGCAGCCTGAGACCCGAGGACACGGCCACGTATTACTGT
	81	VH3-126-75	scaffold_75:992884-993171	ATGGAGTTGGAGCTGAGTTGGATTTTCCTGTTTGCAATTTTCAAGGGTGTCCAGGCAGAAGTGCAACTCGTGGAGTCCGGAGGAGGCTTGGTGAAGCCTGGGGAGTCCCTGAGACTCTCCTGTGTGGCCTCGGGATTCACCTTAAGTAATTACTGGATGGATTGGGTCCGACAAGCTCCAGGGAAAGGGCTGGAGTGGATCTCAGCAATCAGCGGTGGTAGCACATATTATGCGGACTCCGTGAAGGGCCGATTCACCATCTCCATAGACAACGGCAAGAACACGCTGCATCTGCAGATGAGCAGCCTGACACCCGAGGACACGGCCTTGTACTACTGT
	82	VH3-135-75	scaffold_75:923455-923748	ATGGAGCTGGCGCTGAGCTGGGTTTTGCTTCTTGCTACTTTAAAGGTGTCCTGTGAGGAGCAACTGGTAGAGTCCGGAGGAGGCTTGGTGCAGCCTGGAGGATCCCTGAGACTCTCCTGCGTAGCCTCGGGATTCACCTTCAGTAGCTATGAGATGAACTGGATCCGCCAGTCTCCGGGGAAGGGGCTGGAGTGGATCTCATACATCAGTAGTGGTAGTGGTAGCATATACTACGCAGACTCCGTGAAGGGCCGATTCACCATCTCCAGGGACAACAGCAAGAACACGCTGTATCCGCAGATGAGCAGCCTGAGAGCCGAGGACACGGCTGTGTATTACTGT
	83	VH3-139-75	scaffold_75:888268-888558	ATGGAGTTTACAATGAGATGGGTTTTCCTCCTTTTCATTTTGAAAGGTGTCTTGTGTGAGGAGCAACTGGTGGAGTCCGGGGGAGGCTTGGTGCAGCCTGGTGGGTCCCTGAGACTCTCCTGCGTGGCCTCGGGATTCACCTTCAGTAATTGGTACATGAGCTGGATCCGCCAGGCTCCAGGGAAGGGGCTGGAGTGGATCGCAGCTATCAGTGATGATAGTAGTGATATAGAATATGCAAACTCGGTGAAGGGCCGATTCACCATCTCCAGAGACAACAACAACACGCTGTATCTGCAGATGAGCGGCCTGAGACCCGAGGACACGGCTGTGTATTACTGT
	84	VH3-150-75	scaffold_75:773305-773598	ATGGAGCTGGTGCTGAGCTGGGTTTTGCTTCTTGCTACTTTAAAAGGTGTCCTGTGTGAGGAGCAACTGGTAGAGTCCGGGGGAGGCTTGGTGCAGCCTGGAGGGTCACTGAGACTCTCCTGCGTGGCCTCGGGATTCACCTTCAGTAGCTATTACATGGCCTGGATCCGCCAGGCTCCAGGGAAGGGGCTGGAGTGGATCACACGGATTGGCAATACTGGTGGTAGCACAAACTACGCAGACTCCGTGAAGGGCCGATTCACCATCTCCAGGGACAACGGCAAGAACACGCTGTATCTGCAGATGAACAGCCTAAGAGCCGAGGACACGGCAGTGTATTACTGT
	85	VH3-157-75	scaffold_75:685282-685575	ATGGCGCTGGTGCTGAGATGGGTTTTATTTCTGGCTACTTTAAAAGGTGTCCTGTGTGAGGAGCAACTGGTGGAGTCCGGGGGAGGCTTGGTGCAGCCTGGAGGGTCCCTGAGACTCTCTTGCGTGGCATCAGGATTCACCTTCAGTAGCTATTACATGAACTGGATCCGCCAGGCTCCAGGGAAGGGGCTGGAGTGGATCTCAATGATTAGCAATGATGGTAGCAGCACAAAGTACGCAGACTCCGTGAAGGGCCGATTCACCATCTCCAGGGACAACGGCAAGAACACGCTGTATCTGCAGATGAGCAGCCTGAGACCCGAGGACACGGCTGTGTATTACTGT
	86	VH3-166-75	scaffold_75:612092-612385	ATGCAGCTGTCCCTGATCTGGGCTTTCCTGTTTGCAGTTTTCAAAGGTGTCCAGGCTGAGGTGCAGCTCATGGAGTCTGGTGGAGGCTTGGTGAAGCCTGGGGAGTCCCTGAGACTCTCCTGCGTGGCTTCAGGATTCACTTTCAGTAGCTACTGGATGAACTGTATCCGCCAGGCTCCAGGGAAGGGGCTGGAATGGATCTCTGCTATCTATAATGATGGTAGTAGCACATACTACGCAGACTCCGTGAAGGGCCGATTCACCATCTCCCGGGACAACGGCAAGAACACGCTGTATCTGCAGATGAGCAGCCTGAGACCTGAGGACACCGCCATGTATTACTGT
	87	VH3-167-75	scaffold_75:602418-602711	ATGCAGCTGTTCCAGATCTGGGCTTTCTTGTTTGCAGTTTTCAAAGGTGTCCAGGCTGAGGTGCAGCTCGTGGAGTCTGGTGGAGGTTTGGTGAAGCCTGGGGAGTCCCTGAGACTCTCCTGCGTGGCTTCAGGATTCACTTTCAGTAGCTACTGGATGAACTGGATCCGCCAGGCTCCAGGGAAGGGGCTGGAATGGATCTCTGCTATCAATAGTGATGGTAGTAGCACATACTACGCAGACTCCGTGAAGGGCCGATTCACCATCTCCCGGGACAACGGCAAGAACACGCTGTATCTGCAGATGAGCAGCCTGAGACCCGAGGACACCGCCATGTATTACTGT
	88	VH3-170-75	scaffold_75:568151-568444	ATGCAGCTGTTCCTGATCTGGGCTTTCCTGTTTGCAGTTTTCAAAGGTGTCCAGGCTGAGGTGCAGCTCGTGGAGTCTGGTGGAGACTTGGTGACGCCTGGGGAGTCCCTGAGACTCTCCTGCGTGGCTTCGGGATTCACTTTCAGTAGCTACTGGATGATCTGGATCCGCCAGGCTCCAGGGAAGGGGCTGGAATGGATCTCTGGTATCAACAGTGATGGTAGTAGAATATACTACGCAGACTCCGTGAAGGGCCGATTCACCATCTCTCGGGACAACGGCAAGAACACGCTGTATCTGCAGATGGGCAGCCTGAGACCCGAGGACACCGCCATGTATTACTGG
	89	VH3-176-75	scaffold_75:460712-461005	ATGGAGCTGGTGCTGAGCTGGGTTTTGCTTCTTGCTACATTAAAAGGGGTGCTGTGTGAGGAGCAACTGGTAGAGTCCGGGGGAGGCTTGGTGCAGCCTGGAGGTTCCCTAAGACTCTCCTGCGTGGCCTCGGGATTCAGCTTCAGTACCTATGACATGGGCTGGATCCGCCAGGCTCCAGAGAAGGGCCTGGAGTGGATCTCATTGCTTAGCTATGGTGGTGGTAGCCCAGACTACGCAGACTCCGTGAAGGGCCGATTCACCATCTCCAGAGACAACGGCAAGAACATGCTGTATCTGCAGATGAACAGCCTGAGAGCCGAGGACACAGCCGTGTATTACTAC
	90	VH3-184-75	scaffold_75:325887-326177	ATGGAGCTGGCGCTTAGCTGGGTTTTTCTGTTTGCAATTTTCAAAGGTGTCCACGCAGAAGTACAGCTCACACAATCTGGAGGAGGCTTGGTACAGCCTGGGGAGTCCCTTAGACTGTCCTGCGTGGCCTCAGGATCAACCTTAAGCAATTACTGGATGGACTGGGTCCGCAAGGCTCCCGGGAAGGGGCTGGAGTGGATCTCAGCTATCAGTAACAGTGGTAGCACATATTACGCTGACTCCGTGAAGGGCCGATTCACCATCTCTAGGGACAATGGCAAGAACGCGCTGTATCTTCAGATGAGCAACCTGAGACCCGAGGACACGGCCGTGTACTATTGT
	91	VH3-190-75	scaffold_75:282693-282986	ATGGAGTTGGTCCTGAAATGGGTTTTCCTGTTTGCAGTTTTCAAAGGTGTCCTGTGTAAGGTACGGCTGGTGGAGTCCGAAGGAGGCTTGGTACAGCCTGGGGGATCTCTGCGACTCTCTTGCGTGGCTTCGGGATTCACCTTCAGTAGCTATGGCATGGACTGGATCAACCAGGCTCCAAGGAAGGTGCTGGAATGGATTTCAGCTATCAGTAGCAATAGTAAAAATACATACTACGCAGACTCTGTGAAGGGTCGATTCACCATCTCCAGGGACAATGGCAAAAACACGCTGTATCTGCAAATGAGTAGCCTAAGACTCGACGACACGGCCATGTATTACTGT
	92	VH3-194-75	scaffold_75:243136-243429	ATGGAGTTTAAAATGTGCTGGGTTTTCCTACTTTTTATTTTAAAGGGTGTCCAGGCTGAGGTACAGCTCGTGGAGTCTGGGGGAGGCTTGGTGCCGCCTGGAGGTTCCCTGAGACTCTCTTGCGTGGCCTCGGGATTCACCTTCAGTAATTACTACATGCACTGGATCCGCCAGGCTCCAGGGAAGGGGCTTGAATGGCTGGCATACATCAGTGGTGATAGTAGTAATATAAAGTACGCAGACTCCGTGAAAGGCCGATTCACCATCTCCAGGGACAACGGCAAGAACACGCTGTATCTGCAGATGAGCAGCCTGAGAACCGAGGACACGGCCGTGTATTACTGT
	93	VH3-201-75	scaffold_75:167760-168050	ATGGAGCTGGCGCTTAGCTGGGTTTTTCTGTTTGCAATTTTCAAAGGTGTCCACGCAGAAGTACAGCTCACACAGTCTGGAGGAGGCTTGGTACAGCCTGGGGAGTCCCTTAGACTGTCCTGCGTGGCCTCAGGATCAACCTTAAGCAATTACTGGATGGACTGGGTCCGCAAGGCTCCAGGGAAGGGGCTGGAGTGGATCTCAGCTATCAGTAACAGTGGTAGCACGTATTACGCTGACTCCGTGAAGGGCCGATTCACCATCTCTAGGGACAATGGCAAGAATGCGCTGTATCTTCAGATGAGCAGCCTGAGACCAGAGGACACGGCCGTGTACTATTGTGC
	94	VH3-211-75	scaffold_75:86335-86628	ATGGAGTTTAAAATGTGCTGGGTTTTCCTCCTTTTTATTTTAAAGGGTGTCCAGGCTGAGGTACAGCTCGTGGAGGCTGGGGGAGGCTTGGTGCAGCCTGGAGGTTCCCTGAGACTCTCTTGCGTGGCCTCGGGATTCACTTTCAGTAATTACTACATGCACTGGATCCGCCAGGCTCCAGGAAAGGGGCCGGAGTGGCTCACATACATCAGTGGTGATAGTAGTTATATAAAGTACGCAGACTCCGTGAAGGGCCGATTCACCACCTCCAGGGACAACGGCAAGAACACGCTGTATCTGCAGATGAGCAGCCTGAGAACCGAGGACACGGCCGTGTATTACTGT

## Sheet: J-Heavy
Guinea pig, Functional JH gene segment
cavPor3_dna
Group			location	sequence
1	1	JH1	scaffold_54:8764761-8764809	AATGCCTTTGGTTTCTGGGGCCAGGGCACCTCAGTCACCGTCACGTCA
	2	JH2	scaffold_54:8764419-8764464	AACTTTCAATACTGGGGCCAGGGGACCCTGGTCACCGTCTCCTCA
	3	JH3	scaffold_54:8764059-8764107	AACCAATTTAACCACTGGGGCCCTCCTATCCTGGTCACTATCTCCTCA
	4	JH4	scaffold_54:8763736-8763781	TACTTTGATGTATGGGGCGCTGGAACACTGGTCACCGTCTCCTCA
	5	JH5	scaffold_54:8763438-8763486	AACTGGTTTGACAACTGGGGCCGAGGGGTCTCGGTCACCGTCTCCTCA
	6	JH6	scaffold_54:8762866-8762917	TACTATGCTTTGGATATCTGGGGCCCTGGCACCCTGGTCACCGTCTCCTCA

## Sheet: V-Kappa_leader-to-FR3
Guinea pig, Functional V-Kappa gene segment, leader to FR3 region
cavPor3_dna
Group			location	sequence
1	1	Vk1-65	scaffold_37:2409287-2409550	ATGGACATGAGGGCTCCTGCTCAGCTCCTAGGGCTCTTGCTGCTCTGCCTCCCAGGTTTCAGATGTGACATTCAGATGACCCAGTCTCCATCTTCTCATTCTGCATCTGTAGGAGACGTTGTTACCATCAATTGCAAGGCCAGTCATAACATAGGAAGCTATTTAGCCTGGTATCAACAGAAACCAGGGAAAGAGCCTAAATTTCTGATATATTATGCATCTAGATTAGCATCTGGGATCCCCTCCAGGTTCAGTGGCAGTGGATCTGGGACAGACTTCACTCTCACCATCAGCAGCCTGCAGCCTGAAGATGTTCTAACTTATTTCTGT
	2	Vk1-99	scaffold_37:1813252-1813515	ATGAGGGCCTCCTGTCAGCTTGTGGAGAACCTGCTGCTCTGGGTCCTAGGTAATAGATATGAAATTCAGATGACACAAACTTCCTTCTCCATATCTGTATCTGTAGGAGAGAGAGTCATGATCAATTGGAGGGTGGGTCAGGTCATAAGCAAATGGTTAGATTGGTATCAAAAGAAACCAAGGAAAGCTCCAAAATGTTTAATCTACTCTGCAACCAATTTGACATCTAGTGTCCCATCAAGGTTCTGTGACAGTGGATCTGGGACAAATTTCACTCTCATCATCATCAGCCTGCAGCCTGATGATGTTGCAACTTATTACTCT
	3	Vk1-101	scaffold_37:1781823-1782083	ATGGACATGAGGGTCCCCACTCAGCTTCTGGGGCTCCTGCTGCTCTGGCTACCAGGTGGCCAATGTGACATCCTATTAACCCAGCCTCCCTATGTGTCTGCATCTTTAGGAGAGAAAGTCACTATCACTTGCAAAGCCAGCCAGGGTATTAGCAATAACTTACACTGGTATCAGCAGAAACCTGGCAAAACTACTAAACTCCTAATCCGTTATGCAACCACTTTGCAGTCTGGTATCCCATCCAGGTTCAGTGGCAGTGGATCTGGGACAGATTTCACTCTGGCCATCAGCAGCCTGCAGCCTGAAGACGTTGGGACTTATTTCTGT
	4	Vk1-115	scaffold_37:1619327-1619587	ATGGACATGAGGGTCCTCACTCAGCTTCTGGGGCTCCTGCTGCTCTGGCTACCAGGTGGCCAATGTGACATCCAGTTGACCCAGTCTCCCTCTGTGTCTGCGTCTTTAGGAGAGAAAGTCACCATGACTTGCAAAGCCAGCCAGGGTATTAGCAATTACTTACACTGGTATCAGCAGAAACCTGGCCAAACTCCTAAACTCTTAATCCGTTATGCAACCACTTTGCAGTCTGGTATCCCCTCCAGGTTCAGTGGCAGTGGATCTGGGACAGATTTCACTCTTGCCATCAGCAGCCTGCAGCCTGAAGATGTTGCGACCTATTACTGT
	5	Vk1-117	scaffold_37:1580428-1580688	ATGGACATAAGGGTCCCCACTCAGCTCCTGGGATTCTTGTTCTTCTGTCTACCAGxGTGAAGATGTGATATCCAGTTGACCCAGTCTTCCTCTGTGTCTGTGTCATTAGGAGAGAAAGTTACCATCACCTGTCTAACCAGCCAGCGTATTAGCAATGATTTACACCGGTATCAGCAGAAAATTGGGAAAGCTCCTAAACTTCTCATCTATGGTGCAAGCAGTTTGGAGTCTGTGGTCCCTTCAAGGTCCAAAGGCAGTGGGTATGGGAGAGATTTCACTCTCACCATCAACAGCCTGGAGCCTGAAGATGCTGTGTCTTTTTACTGT
	6	Vk1-126	scaffold_37:1480282-1480545	ATGGAGAGGAGAAGCCTCACTCCGCTCCTGGGCCTCCTGCTGCTCTGGCTCCAAGGTGCCACATGTGACATCCAGTTGACCCAGACTCCAGCTTCACTTTCTTCAGCTTTAGGAGACACAGTCATCATCACTTGCAGGGCTAGTGAGAATATTGGCTACAGCTTAAATTGGTATCAGCAGAAACCAGGAAAAGCTCCTAAACTCCTGATCTATGGTGCAGACAGTTTGGAATCTGGGGTCCCTTCAAGGTTCAGTGGCAGTGGATATGAGACAGATTTCACTCTCACCATCAGCAGCCTGCAGCCTGAAGACATTGCAACTTATTACTGT
	7	Vk1-128	scaffold_37:1464695-1464958	ATGAGGGTCGCCAGTCAGCTTCTGGGGCTTCTGCTTCTCTGGATCCCAGAACATGATAAAGACATCCAGATGACTCAGTCTCCCTCCTCCATACCTGCATCCATAGGAGAGAGAGTGACCATCAGATGCAGGGCAAGTCAGGGTATAAACAAATGGTTAGCTTGGTATCAACAGAAACCAGGGAAAGCTCCTAAACTACTGATCTACCAAGCAAACAAGTTTGAATCCGGGGTCCCCTCTCGGTTCAGTGGCAGTGGAGAAGGGACAGATTTCACTCTCACCATCAGCAGTCTGGAACCTGAGGATGTTGCAACTTACTACTGT
	8	Vk1-130	scaffold_37:1431437-1431700	ATGAGGGTCTCCAGTCAGCTTCTGGGGCTTCTGCTTCTCTGGATCCCAGGTAACAAATGTGACATCCAGATGACTCAGTCTCCCTCCTCCATATCTGCATCCATAGGAGAGAGAGTCACCATCAGTTGCAGGGCAAGTCAGGGTATAAACAAATGGTTAGCTTGGTATCAACAGAAACCAGGGAAAGCTCCTAAACTACTGATCTACCAAGCAAACAAGTTGGAATCCGGGGTCCCCTCTCGGTTCAGTGGCAGTGGAGCAGGGACAGATTTCACTCTCACCATCAGCAGTCTGGAACCTGAGGATGTCGCAACTTACTACTGT
	9	Vk1-131	scaffold_37:1427277-1427537	ATGGACATGAGGGTCCACGCTCAGCTTCTGGGGCTCCTGTTGCTCTGGCTGTCAGGTGGCCAATGTGACATCCAGTTGACCCAGTCTCCCTCTGTGTCTGCATCTTTAGGAGAGAAAGTCACCATGACTTGCAAAGTCAGCCAGGGTATTGGCAGTAGTTTGCACTGGTATCAGCAGAAACCTGCCCAAACACCAAAACTGCTAATCAATTATGCAACTACTTTGCAGTCAGGTATCCCCTCCAGGTTCAGTGCCAGTCGATCTGGAACAGATTTCACTCTCACCATCAGCAACCTGGAACCTGAAGATGTTGCATCTTATTTTTGT
	10	Vk1-133	scaffold_37:1387053-1387316	ATGAACATGGGAATTTGTGCTCAGCTTCTGGGGCTCCTGGGGCTCTGGATCCCAGGTACCAAATGTGACATCCAGATGATCCAGTCACCAGCTTTCCTGTCTGCATCTCTAGGAGACACAGTCACCATTAATTGCTGGGCCAGTCAGGACATAAGAAAGGATTTAGCCTGGTATCAGTGGAAACCAGGGCAAGCTCCTAAACTCCTGATCTACGATGCAACCAATTTGCAATCTGGGGTCCCATCAAGGTTCAGCGGCAGTGGATTTGGGACAGATTATTCTCTTACCATCAGAAGACTGGAAACTGAAGATGTGGCAACTTATTACTGT
	11	Vk1-140	scaffold_37:1306334-1306597	ATGGACATGAGGGTCCTCACTCAGCTTCTGGGGCTCCTGCTGCTCTGGCTCCCAGGTACCAGATGTGACATTCAGATGACCCAGTCTCCATCCTTCCTCTCTGCATCCCTTGGAGACAGAGTCACCATTACTTGCAAAGCCAGTCAAAATATTTACAGCAACTTGGCCTGGTATCATCAGAAACCAGGGAAAGCTCCTAGGCTCCTCATTTATTCTGCAAGCAATTTGGATTCCGGGGTCCCATCCAGGTTCAGTGGCAGTGGTTCTAGGACAGATTACACTTTCACTATCAGTGCTGTGGAGCCTGATGATGTTGGAATTTACCACTGT
	12	Vk1-142	scaffold_37:1279049-1279312	ATGGACATGAGAGTCTCCGCTCAACTCCTAGGGCTCCTGTTGCTCTGGCTGCCAGTTGCCAGATTTGACATCCAGATGACCCAGTCTCCATCTTCCATATCAGCATCTTTAGGTGACATAGTCACCATCAGTTGTCATGTGAGTCAGGATATTTACAAATGGTTATTCTGGTATCAGCAAAATCCAGGGAAAGCTCCTAAATTGCTGATCTATAGTGCAACCAACTTGCACACTGGGGTCCCACAGAGGTTCTTTGGCAGTGGGACTGCAACAGATTTCACTCTCACCATCAGCAGCCTGCAGCCTGAGGACATTGCAACTTATTACTGT
	13	Vk1-144	scaffold_37:1233173-1233436	ATGGACATGAAGGTCCCCACTCAGCTCCTGGGACTCCTGCTGCTCTGGCTTCCAGGTACCAGATGTGACATCCAGATGACCCAGTCTCAATCTTCCCTGTCTGCCTCACTTGGAGACAGAGTCGCCATCACTTGCAAAGCAAGTCACAATATTAACAGCTACTTGGCCTGGTATCAGCAGAAACAAGGGAAAGCTCCTAAGCTCCTCATCTATGCTGCAAGCAATTTGGCTTCCGGGGTCCCATCCAGGTTCAGTGGCAGTGGATCTGGGACAGATTACAGTCTCACAATCAGTTCTGTGGAAGCTGAAGATATTGCAACTTATTACTGT
	14	Vk1-145	scaffold_37:1219833-1220096	ATGGACATGAGGGTCCCCACTCAGCTCCTGGGGCTCTGGCTGCTCTGGCTGCCAGGAACCAGGTGTGACACCCAGATGACCCAGTCTCCATTCTCGCTGTCTGTGTCTCCTAGAGACAGAGTCACCATCACTTGCAGAGCCAGTCAGGACATTTATAATCCTTTAAATTGGTATCAGCAGGAACCAGGGAAAGCTCCTAAACTCCTGATCTATTCTGCAAGCTTTCTGCAACCTGGGGCCCTACCCAGAATCTGTGGCAGTGGATCTAGAGCAGATTACACAATCACCATCAGCAGCCTGGAGCCTGAGGATGTTGCAGTTTACTGCTGT
	15	Vk1-147	scaffold_37:1191865-1192125	ATGGATATGAGGATCCCTGCTCACTTTCTGAGCCTCTTGCTGCTCTGGGTTCCAGGTGCCAGATGTGATATCCAGTTGACACAGCCTGCATCCACATCTGCATCTGTGGGAGACACCATCACCATCAGTTGCCAGGCCAGTCAAGGGATTAGCAGTTACTTAAGCTGGTATCAGCAGAAACCAGGGCAAGCTACTAAACTCCTGATCTATGGTGCCAAAAATTTGTACTCTGGTGTCCCATCAAGGTTCAGTGGCAGTGGATCTGGGACAGATTTCACTCTCACCATCAGTAGCCTTCAGCCTGAAGACTTTGCAATTTATTACTGT
	16	Vk1-152	scaffold_37:1160171-1160431	ATGGACATGAGGGTCTCCTCTCACTTTCTGGGCGTCTTGGTGCTCTGGATATCAGGTGCCAGATGTGATATCCAGTTGACACAGCCTCCATCTGCATCTGCATCTGTGGGAGACACTGTCAAGATCAGTTGCCAGGCCAGTCAGAGTGTTAGCAGGTACTTAAAATGGTATCAGCAGAAACCAGGGCAAACTCCTAAACTCCTGATCTATGGTGCCACCTATTTGCAGTCTGGGGTCCCTTCAAGGTTCAGTGGCAGTGGATCTGGGACAGATTTCACCCTCACCATCAGTAGCCTGCAGCCTGAAGACTCTGCAACTTATTACTGT
	17	Vk1-153	scaffold_37:1153799-1154062	ATGAGCATCTCTGCTTGTCTCCTGGGGCTCCTGTTGCTTTGTCTCGAAGGTGCCAGATGTGACATCCAGATGACTCAGACTCTCTCCTCCTTGCCGGCATCTGTGGGAGACACAGTCACCATCAAGTGTAAGGCCAGTGAGGGTATATATGGTGTTTTAAATTGGTACCAACAGAAACCAGGGAAAGCTCCTCAACTGCTGATCTATGCTGCAACCATTTTGGGATCTGGGGTCCCATCAAGGTTCAGTGGCAGTGGATCTGGAACAGATTACACTCTGACCATCAATAGCCTGCAGTCTGTAGATGTTGCCACTTATTACTGT
	18	Vk1-159	scaffold_37:1106457-1106717	ATGGACATGAGGGTCCACACTCAATTTCTGGGGCTCTTGCTGCTCTGGGTCCCAGGTGCCAGATGTGACATCCAGTTAACACAGCCTCCATCCAGAGCTGCATCTGTGGGAGACACAGTCACCATCAGTTGCAGGGCCAGTCAGGATATTAGCAATAACTTACACTGGTATCAGCAGAAACCAAGGCAGGCTCCTAAACCCCTGATCTATGCTGCAACCAATTTGCAATCTGGAGTCCCAACAAGAGTCAGTGGCAGTGGATCTGGGACAGATTTCACTCTCACCATCAGCAGCCTGCAGCCTGAAGACTTTGCAACTTACTACTGT
	19	Vk1-166	scaffold_37:1033210-1033474	ATGAGGAACTGTCCTCAGGTCCTGGAGCTCCTGCTGCTCTGTCTCCATAGTGCCAGGTGTGACATCCAAATGACTCAGGTTCCATCCTCCTTGTCTGCATCTGTAGGAGACAAGGTCACCATCAATTGCAAGGCCAGTCAAGATCCTGGCATTGCTTTAAACTGGTACCAACAGAAACCAGGAAAATCTTCGGAACTACTGATCAATGCTGCATACAGTTTGGAATCTTGGAGTCCCACTGAGGTTTAGCGGCAGTGGATCTGGGACAGATTTCACTCTCACCATCAGCAGCCTGTAGCCTAAAGATGTTGCAGCTTATTACTG
	20	Vk1-174	scaffold_37:985630-985893	ATGGTCATGGGGATCCCTGCTCATCTCCTGGGGCTCCTGCTGCTCTGGCTCCAAGGTGCAAGGTGTGACATCCAGATTACTCAGACTCCATCCTCCTTGTCTGCATCTGTGGGAGACACAGTCACCATCAATTGTCGGGCCAGTCAGGGTATTAACAACTACTTAAACTGGTATCAACAGAAACCAGGACAACCTCCTAAACGCCTGATCTACTATGCAACCAGTTTGGAATCTGGGGTCCCATCGAGGTTCAGAGGTAGTGGATCTAGGACAGATTACACTCTCACCATCAGTAGCCTGCAGCCTGAAGATGTTGCTATTTATTACTGT
	21	Vk1-178	scaffold_37:960840-961100	ATGGACATGAGGGTCCCCGCTCACTTTCTGGGCCTCTTGGTGCTCTGGATATCAGGTGCCAGATGTGGCATCCAGTTGACACAGCCTCCATCTGCATCTGCATCTGTGGGAGACACAGTCAAGATCAGTTGCCAGGCCAGTCAGAGTGTTAGTAGTTACTTAAACTGGTATCAGCAGAAACCAGGGCAAGCTCCTAAACGCCTGATCTATGGTGCCACCAATTTGGAGTCTGGAGTCCCATCAAGGTTCAGTGGCAGTGGATCTGGTACAGGTTTCACTCTCACCATCAGCAGCCTGCAGCCTGAAGACTTTGCAACTTACTACTGT
	22	Vk1-179	scaffold_37:953551-953814	ATGAGGATCCCTGTTCATCTCCTGGGGCTCCTGGTGCTCTGTCTCCAAAGTGCCAGATGTGACATCCGGATGACTCAGACTCCATCCTCCTTGCCTGCTTCTGTGGGAGACACAGTCACCATCAAGTGTAAGGCCAGTCAGAGTATAGGCTATGCCTTAAGTTGGTACCAACAGAAACCAGGGAAAACTCCTCAACTGCTGATCTATGATGCAACCAGTTTGGGATCTGGGGTCCCATCAAGGTTCAGAGGCACTAGATCTGGGACAGATTACACTCTCACCATCAGTAGCCTGCAGCCTGAAGATGTTGCTACTTATTACTGT
	23	Vk1-184	scaffold_37:911189-911452	ATGGACATGAGGGTCCCCACTCAGCTCCTGGGGCTCCTGCTGCTCTGGCTCCCAGGTTCCAGATGTGACATTCAGATGAGCCAGTCTCCATCCTCCCTCTCAGTATCTCTTGGAGACAGAGTCACCATCACTTGCAAAGCTAGTCAAAATATATACGACGGCTTGGCCTGGTATCATCAGAAACCAGGGAAAGCTCCTAGGATCCTCATCTATGCTGCAGAAGATTTGTTTGCCCTAGTCCCATCCAGGTTCAGTGGCAGTGGATCTAGTACAGATTACACTTTGGCTATCAGCACAGTGGAGGCTGAAGATGTTGGAACTTACTACTGT
	24	Vk1-190	scaffold_37:836281-836544	ATGGACATGCGGTTCCCCGCTCAGCTCCTGGGGCTCCTGCTGCTCTGGCTGCCAGATACCAGATGTGACATCCAGATGACCCAGTCACCATCTTCCCTCTCTGTATCTCCTGGAGAGAGAGTCACCATCACTTGCAGAGCCAGTGAAGACATTTACACTGGTTTAAATTGGTATCAGCAGAAACCAGGGAAAGCTCCTAAACTCCTGATCTATGTTGCAAGCAATTTGGTACCCGGGGTCCCATCCAGGTTCAGTGGCAGTGGATCTGGAACAGATTACAGTCTCACAATCAGTTCTGTGGAAGCTGAAGATATTGCAACTTATTACTGT
	25	Vk1-201	scaffold_37:755553-755813	ATGGTTCCTACTCACTTTCTGGGCTTTTTGCTGCTCTGGATCCCAGGTAGTGTCAGATGTGACATCCAGTTGACGCAGCCTCCATCCAAATCTGCATCTGTGGGAGACACAGTCACCATCAGTTGTCAGGCCAGTCAGGGTATTAGCAATTACTTAAACTGGTATCAGCAGAAACCAGGGCAAGCTCCTAAACTCCTGATCTATGGTGCAACCAATTTGCAGTCTGGAATCCCATCGAGGTTCAGGGGCAGTGGATCTGGGACAGATTTCACTCTCAGCATCAACAGCCTGCAACCTGAAGACTATGCAACTTATTACTGT
	26	Vk1-203	scaffold_37:725273-725533	ATGGACATGAGTGTTCCCATTTTCTTTCTTGGGCTCTTGCTGCTCTGGCTCCCAGGTGCCAGATGTGACATCCAACTGACACAACCTGCATCCTTATCTGCATCTGTGGGGGACACAGTCAAGATCAGTTGCCAGGCCAGTCAGAGCGTTAGTAGTTACTTAAACTGGTATCAGCAGAAACCAGGACAACCTCCTAAACTCCTGGTCTACTATGCAACCATTTTGCAATCTGGGCTCCCATCAAGGTTCAGTGGCAGTGGATCTGGGAAAGATTTCACTCTCACCATCAGCAACTTGCAGCCTGAAGACTCTGCTACTTATTACTGT
	27	Vk1-211	scaffold_37:642149-642409	ATGGACATGATGGTCTGCACTAAATTTCTGGGGCTCTTGCTGCTCTGGGTCCCAGGTAGGGTCAGATGTGACATCCAGTTAACACAGCCTCCATCTACAGCTGCATCTATGGGAGAAACAGTCACCATCAGTTGCAGGGCCAGTCAGGGTATTAGCAATGAATTAAATTGGTATCAGCAGAAACCAGGGCAGGCTCCCAAACTTCTGATCTACTATGCAAACAGGTTGAAATCTGGGGTCCCATCAAGGTTCAGTGGCAGTGGATATGGGACAGATTTTACTCTCACCATCAGTAGCCTGCAGCCTGAAGACTTTGCAATTTACTACTGT
	28	Vk1-214	scaffold_37:622230-622490	ATGGACAAGAGGGTGCCCACTCACTTTCTGGGCCTCTTGCTGCTCTGGGGTGCCAGATGTGACATCCAGTTGACACAGCCTCCTTCTGCATCTGCATCTGTGGGAGACACAGTCAAGATCAGTTGCCAGGCCAGTCAGAGTGCTAGCAGTTACTTAAACTGGTATCAGCAGAAACCAGGGCAAGCTCCTAAATGCCTGATCTATGGTGCCACCAATTTGGAGTCTGGAGTCTCAACTAGGTTCAGTGGCAGTGGATCTGGGACAGATTTCACTCTCACCATTAGCAGCCTGCGGCCGGAAGATTTTGCAGTTTATTACTGT
	29	Vk1-219	scaffold_37:577981-578244	ATGGACATGAGGGTCCCTGCTCAGCTCCTGGGGCTCCTGCTCCTCTGGCTGCCAGATACCAGATGTGACTTCCAGATGACCCAGTCACCATCTTCCTTGTCTGTATCTCCCGGAGACAGTGTCACCATCACTTGCAGAGCCAGTAAACACATTTTCACTGGTATAAATTGCTATCAGCAGAAACCAGGGAAAGCTCCTAAACTTCTGATATATACTATAAGCAATTTGCAATCTGGTGTCCCAACCAGGTTCAGTGGCAGTGGATCTGGTACAGATTACACTCTTACCATCAGTAGCTTGCAGCCTGAAGATGTTGCATCTTATTACTGT
	30	Vk1-225	scaffold_37:541079-541339	ATGGACATGAGGGTTCTCAATCACTTTCTGGGCCTCTTGGTGCTCTGGATATCAGGTGCCCAATGTGACATCCAGTTGACACAGCCTGCATCTGCATCTGGGTCTGTGGGAGACACAGTCAAGATCAGTTGCCGGGCCAGTCAGAGTGTTAACAATTACTTAAACTGGTATCAGCAGAAACCAGGGCAGGCTCCTAAACTCCTGATTTACTATGCAACCAATTTGCAATCTGGGATTACATCAAGATTCAGTGGCAGTGGATCTGGGGCAGATTATACTCTCACCATCACTGGCCTGCAGCCTGAGGACTTTGCAACTTATTTCTGT
	31	Vk1-226	scaffold_37:533816-534079	ATGAGGATCCCTGTTCATCTCCTGGGGCTTCTGCTGCTCTGTCTGCAAAGTGCCAGATGTGACATCCAGATGACTCAGACTCCATCCTCCTTGCCTGCATCTGTGGGAGACACAGTCACCATCAAGTGTAAGGCCAGTGAGAGTATATACAGTGCTTTAAATTGGTACCAACAGAAACCAGGGAAAGCTCCTCAACTGCTGATCTATGCAACAACCAACTTGGGATCTGGGGTCCCATCGAGGTTCAGAGGTAGTGGATCTGGGACAGATTACACTCTCACCATCAGTAGCCTGCAGCCTGAAGATGTTGCTATTTATTACTGT
	32	Vk1-230	scaffold_37:512617-512880	ATGGACATGAGTAACCTTGCTCAGCTCCTGGGGCTCCTGCTGCTACGGCTCCAAGGATCCAGGTGTAATATCCAGATGACTCAGGCTCCTTCGTCCTTATCTGCTTCTGTAGGAGACAAGGTCACCATCACTTGCAAGGCCAGTGAGGATATTGATATTGGTTTAAACTGGTACCAACAGAAACCAGGGAAAGCTCCTCAACTGCTGATCTCAGCTGCAGACAATTCGGAATCTGGGATCCCAGTGAGGTTCAGTGGCAGTGGATCTGGGACAGATTTTACTCTCAACATCAGCAGCCTGCAGCCTGAAGATGTTGTGATTTATAATACA
	33	Vk1-233	scaffold_37:480923-481183	ATGGACATGAGGGTCCGCACTCAGTTTCTGGGGCTCTTGCCTATCTGGGTCCCAGGTGTTTGGTATGACATCAAATTGACTCAGCCAGCATTGATATCTGCATCTGTGGGAGACACAGTCATAATCAGTTGTAGGCCCAGTCAAGGCACTAGCGATTACTTAAGCTGTTATCACCAGAAACCAGGGCAAGCTCCTAAACTCCTGATCTTTTGGGCAACAAGTTTGCAGTCTGGAGTCCCATCAAGATTCAGTGGCAGTGGGTCTGGGACCGATTTCACTCTCACCATTCGTAGCCTGCAGCCTGAAGATCTTGCAACTTATTACTGT
	34	Vk1-234	scaffold_37:448674-448937	ATGGACATGAGGGTCTCTGCTAAGCTCCTCGGGCTCCTGCTATTCTGGCTGCCAGGAACCAGATGTGACATACAGATGACCCAGTGTCCATCCGCCCTGTCTGTATCTCCTGGGGACACAGTTACCATCAATTTCAGAGCCAGTCAGAACATTTATGGTGCTTTAAATTGGTATCAGCAAAAACCAGGGAAAGCTCCTACGCTCCTGGTCTATGCTGTAAACAATTTGCAGTCCAGGGTCCCAATCAGGTTCATTGGCAGTAGATTTGGGACAGATTTCACTCTCACCACCAGCAGCCTGCAGCCTGAAGATGTTGCATCTTATTTCTGT
	35	Vk1-239	scaffold_37:396072-396332	ATGGGGGTCCTCACTCACTTTCTGGGCCTCTTGGTGCTCTCGATATCAGGTGCCAGATGTGACATCCAGTTGACACAGCCTCCATCTGCATCTGCTTCTGTGGGAGACACAGTCAAGATCAGTTGCCGGGCCAGTCAGAGTGTTGGTAGTTACTTAAACTGGTATCAGCAGAAACCAGGGCAAGCTACTAAACCCCTGATCTACTATGCAACCAGCTTGGAATCTGGGGTCCCTTCGAGGTTCAGTGGCAGTGGATCTGGGACAGATTTCACTCTCAGCATTAGCGGCCTGCAGCCTGAGGACTTTGCAACATACTACTGT
	36	Vk1-242	scaffold_37:379397-379657	ATGGGGGTCCTCACTCACTTTCTGGGCCTCTTGGTGCTCTCGATATCAGGTGCCAGATGTGACATCCAGTTGACACAGCCTCCATCTGCATCTGCTTCTGTGGGAGACACAGTCAAGATCAGTTGCCGGGCCAGTCAGAGTGTTGGTAGTTACTTAAACTGGTATCAGCAGAAACCAGGGCAAGCTCCTAAACCCCTGATCTATCGTGCCACCAATTTGCAGTCTGGGGTCCCATCAAGGTTCAGTGGCAGTGGATCTGGGACAGATTTCACTCTCAGCATTAGCGGCCTGCAGCCTGAGGACTTTGCAACATACTACTGT
	37	Vk1-245	scaffold_37:361413-361636	ATGAGGAACCCTGCTCAGCTCCTGGGGCTCCTGCTGCTCCAGCACCAAGGTGCCATGTGTGACATCCAGATGACTCAGTCTTCATCCTCCTTGTCTGCATCTGTAGGAAAAAACATCACTATTACTTGCAAAACAAGTGAGGATGTTGATACTGGTTTAAACTCGTACAAACAGAAAATAGTGAAAGCTCCTAAACTGATGATTTATGCTGCAAACAGTTTGGAATCTGGGATCCCATCAAGGTTCAGTGGCAGTGGATCTGGGACAGCTTTTACTCATACCATCAGCAGCCCACAGCCTGAAGATGCTGCAACTTTTCACTGT
	38	Vk1-246	scaffold_37:357214-357477	ATGGACATGAGGGTCCCTGCTCAGCTACTGGGGCTCCTGCTGCTCTGGCTGCCAGGTGGCACATGCGACATCCAGTTGACCCAGTCTCCATCCATCCTGTATGCATCTCCAGGAGACAAAATCACCATTACTTGTCGGGCCAGTCAAGGCATCAGCAGCTATTTAGGCTGGTATCAGCAGAAACCAGGGAACGCCCCTGAGCTCCTGATCTATGATTCATACAATTTGTACGCTGGGGTCCCAGCAAGGTTCAGTGGCAGTGGATTTGGGACAGATTTTACTCTCACCATAAGCAGCTTGGAATGTGAGGATTCTGCAATTTATTACTGT
	39	Vk1-247	scaffold_37:349735-349998	ATGGAAATGAGTGTCTCCACTCAGCTCCCAGGGCTCCTGTTGCTCTGGCTCCCCTGTGCCTGATGTGATACTCAGATGACTCAGTCTCCATCCTCCTTGTCCTCATCTCTTGGAGACGCAGTCACCATCAGGTGCCAGGCAAGTCAGAGCTTTAGCAATGAGTTAGTCTGGTACCAGCAGAAACCAGGGAGGGCGCCTACACTCCTTATTTATGAGGCACCCAGTATGCAGTCTGGAGTCCCATCAAGGTTCAGTGGTGGTAGATCTGGGACAGATTTCACTCTCACCATCAGCAGCCTGAAACCTGAGGATGCTTCAACTTATTACTGT
	40	Vk1-253	scaffold_37:312578-312838	ATGGACATGAGGATCCCCGCTCACTTTCTGGGCCTCTTGCTGCTCTGGGTCCCAGGTGCCAGATGTGACATCCAGTTGATGCAGCCTCCATCTGCATCTGCATCCGTGGGAGACACAGTCAAGATCAGTTGCCGGGCCAGTCAGGGTATTAGTGATGACTTAGACTGGTATCAGCAGAAAGGAGGACAAGCTCCTACACTTCTGATCTATTGGGCAAACAGATTGCAGTCTGGGGTCCCATCGAGGTTCAGTGGCAGTGGATCTGGGACAGATTTCACTCTCACAATCAGCAGCCTGAAGCCTGAAGACTTTGCAACTTACTACTGT
	41	Vk1-254	scaffold_37:305694-305951	ATGGATATGAGGTTCCCTGCTCAGCTCCTGGGGCTCCTGCTGCTCTGACTTCCAGGTGCCAGATGTGACATTCAGATGACCCAGTCTCCATCTTCCATATCAGCATCCTTAGGAGAGAAGGTTACCATCAGTTGTCGGGCAAGTGAGGATGTTAGCAAATATTTATCCTGGTATCAGCAGAAACCTGGGAAAGCTCCTAGACTTCTGATCTATGCTGCAACCAATTTGGACACTAGGATCCCATCGAGGTTCAGTGGTAGTGGATCTGGGACAGATTTCACTATCACCATCAACAGCCTCCAGTCTGAAGATTCTTATTACTGT
	42	Vk1-261	scaffold_37:251847-252107	ATGGACATGAGTGTTCCCATTTTCTTTCTGGGGCTCTTGCTGCTCTGGGTCCCAGGTGCCAGATATGACATCCAACTGACACAACCTGCATCCTTATCTGCATCTGTGGGAGACACAGTCAAAATCACTTGCCAGGCCAGTCAGAGCATTAGTAGTTACTTAAACTGGTATCAGCAGAAAGCAGGACAACCTCCTAAACTCCTGATCTACTATGCAACCGATTTGCAGTCTGGGATCCCATCAAGGTTCAGTGGCAGTGGATCTGGGACAGATTTCACTCTCACCATCAGCAACCTGCAGCCTGAAGACTCTGCAACTTATTACTGT
	43	Vk1-266	scaffold_37:192624-192884	ATGGACATGAGGGTCCCCGCTCACTTTCTGGGCCTCTTGGTGCTCTGGATATCAGGTGCCAGATGTGACATCCAATTGACACAGCCTGCATCTGCATCTGCATCTGTGGGAGACACAGTCAAGATCAGTTGCCGGGCCAGTCAGAGTGTTAGCAGTTACTTAAACTGGTATCAGCAGAAACCAGGGCAAGCTCCTAAACTCCTGATCTATTGGGCAACCAATTTGCAGTCTGGGGTCCCATCGAGGTTCAGTGGCAGTGGATCTGGGACAGATTTCACTCTCACCATCAGCAGCCTGAAGCCTGAAGACTTTGCAACTTATTACTGT
	44	Vk1-267	scaffold_37:160338-160601	ATGGACATGAGGGAACTTGCTCAGCTCCTGGGGCTCCTGCTGCTATGGCTGCAAGGAGCCAGGTGTGATATCCAGATGACTCAGGCTCCCTGGTCCCTATCTGCATCTGTAGGAGACAAGGTCACCACCACTTGCAAGGCCAGTTAGGATGTTGGCTTTGCTTTCAACTGGTACCAACAGAAAGCAGGGAAAGCTCCAAAACTGCTCATATATGATGCAGACAATTTGAAATCTAGGATCCCGTCGCGGTTCAAAGGCAGTAGATCTGGAACATATTTCTTTCTCACCATCAGCAGCCTGCAGCCTGAAGATGCTGCGACTTATTACTGT
	45	Vk1-271	scaffold_37:130075-130335	ATGGACATGAGGGTCCCCACTCACCTTCTGGGCCTCTTGGTGCTCTGGATATCAGGTGCCAGATGTGACATCCAGTTGACACAGCCTGCATCTGCATCTGCATCTGTGGGAGACACAGTCAAGATCAGTTGCCGGGCCAGTCAGAGGGTTAGCAGTTCCTTAAACTGGTATCAGCAGAAACCAGGGCAAGTTCCTAAACTCCTGATCTATTGGGCAATCAGCTTGGCATCTGGGGTCCCATCGAGGTTCAGTGGCAGTGGTTATGGGACAGATTTCACTCTCACCATCAGCAGCCTGCAGCCTGAAGACTTTGCAACTTACTACTGT
	46	Vk1-272	scaffold_37:124321-124584	ATGGACATGAGGATCTCCACTCAGCTCCTGGGCCTCCTGCTGCTCTGGCTTCATGGTGTCAGATGTGACATCCAGATGACTCAGACTCCGTCTTCCTTGCCTGCATCTGTGGGAGACCCAGTCACCATAAAGTGTAAGGCCAGTCAAGGTATAAGCAATGTTTTAAACTGGTACCAACAGAAACCAGGGAAAGCTCCTCAACTGCTGATCCATGATGCAACCAATTTGGGATTTGGGGTTCCTTCGAGGTTCAGTGGCAGTGGATTTGGGACAGATTTCACTCTTGCCATCAGTAGCCTACAGCCTGAAGATGTTGCTACCTATTACTGT
	47	Vk1-275	scaffold_37:103243-103503	ATGGACATGAGGGTCCCCACTCAATTTCTGGGTCTCTTGGTGCTCTGGATATCAGGTGCCAGATGTGACATCCAGTTGACACAGCCTGCATCTGCATCTGCATCTGTGGGAGACACAGTCAAGATCAGTTGCCGGGCCAGTCAGAGTGTTAGCAATTACTTAAGCTGGTATCAGCAGAAACCAGGGAAAGCTCCTCAACTGCTGATCTACTATGCAAACAGCTTGGCATCTGGGGTCCCATCGAGGTTCAGTGGCAGTGGTTCTGGGACAGATTTCACTCTCACCATCAGCAGCCTGCAGCCGCAAGACTTTGCAACTTACTACTGT
	48	Vk1-279	scaffold_37:46227-46487	ATGGACATGAGGGTCCCCACTCACTTTCTGGGCCTCTTGGTGCTCTGGATATCAGGTGCCAGATGTGACATCCAATTGACACAGCCTGCATCTGCATCTGCATCTGTTGGAGACACAGTCAAGATCAGTTGCCGGGCCAGTCAGAGTGTTAACAGTTACTTAAACTGGTATCAGCAGAAACCAGGGCAAGCTCCTAAACTCCTGATCTACTATGCAAACAGCTTGGCATCTGGGGTCCCATCGAGGTTCAGTGGCAGTGGTTCTGGGACAGATTTCACTCTCACCATCAGCAGCCTGCAGCCGCAAGACTTTGCAGTTTATTACTGT
	49	Vk1-280	scaffold_37:33827-34090	ATGGAAATGAGGATCTCCACTCAGCTCCTGGGCCTCCTGCTGCTCTGGCTCCAAGGTGTCAGATGTGACATCCAGATGACTCAGACTCCATCTTCCTTGCCTGCATCTGTGGGAGACACAGTCACCATCAAGTGTAAGGCCAGTCAAGGTATAAGCAATGGTTTAAACTGGTTCCAACAGAAACCCGGGAAAGCTCCTCAACTGCTGATCTATGATGCAACCAGTTTGGGATCTGGGGTTCCTTCAAGGTTCAGTGGCAGTGGATTTGGGACAGATTTCACTCTTGCCATTAGTAGCCTACAGCCTGAAGATGTTGGTACCTACTACTGT
	50	Vk1-1	scaffold_24:11099144-11099404	ATGGACATGAGGGTCCCCGCTCACTTTCTGGGCCTCTTGGTGCTCTGGATATCAGGTGCCAGATGTGACATCCAATTGACACAGCCTGCATCTGCATCTGCATCTGTGGGAGACACAGTCAAGATCAGTTGCCGGGCCAGTCAGAGTGTTAGCAGTTACTTAAACTGGTATCAGCAGAAACCAGGGCAAGCTCCTAAACTCCTGATCTATTGGGCAACCAATTTGCAGTCTGGGATCCCATCGAGGTTCAGTGGCAGTGGATCTGGGACAGATTTCACTCTCACCATCAGCAGCCTGAAGCCTGAAGACTTTGCAACTTATTACTGT
	51	Vk1-8	scaffold_24:11041022-11041282	ATGGACATGAGGGTCCCCACTCAATTTCTGGGTCTCTTGGTGCTCTGGATATCAGGTGCCAGATGTGACATCCAGTTGACACAGCCTGCATCTGCATCTGCATCTGTGGGAGACACAGTCAAGATCAGTTGCCGGGCCAGTCAGAGTGTTAGCAATTACTTAAGCTGGTATCAGCAGAAAGCAGGGAAAGCTCCTCAACTGCTGATCTATGCTGCAACCAGCTTGGCATATGGGGTCCCATCGAGGTTCAGTGGCAGTGGTTCTGGGACAGATTTCACTCTCACCATCAGCAGCCTGCAGCCTGAAGACTTTGCAACTTACTACTGT
	52	Vk1-11	scaffold_24:11023416-11023676	ATGGACATGAAGATCCTTGCTCAATTTCGTGGGCTCTTGCTGCTCTGTGTCCCGGGTGCCAGATGTGACATCCAGCTGACACAGCTTGCATCTGTATCTGCATCTGTGGGAGACACAATCATGATCAGTTGCCGGGCCAGTCAGAGTATTAGCAATTACTTACACTGGTATCAGAAGAAACCAGGGCAGTCTCCTAAACTCCTGATCTACTATGCAACCAATTTACAGTCTGGAGTCCCATCAAGGTTCAGTGGCAGTGGATCTGGGGCAGATTTCACTCTCACCATCAGGAGCCTGCAATCTCAACACTTTGCAATTTACTACTGT
	53	Vk1-14	scaffold_24:10983438-10983698	ATGGACATGAGGGTCCCCACTCACTTTCTGGGCCTCTTGGTGCTCTGGATATCAGGTGCCAGATGTGACATCCAGTTGACACAGCCTGCATCTGCATCTGCATCTGTGGGAGACACAGTCAAGATCAGTTGCCGGGCCAGTCAGAGTGTTAGCAGTTACTTAAACAAGTATCAGCAGAAACCAGGGCAAGCTCCTAAACTCCTGATCTATCGTGCCACCAATTTGCAGTCTGGGGTCCCATCAAGGTTCAGTGGCAGTGGTTCTGGGACAGATTTCACTCTCACCATCAGCAGCCTGCAGCCAGAAGACTTTGCAGTTTATTACTGT
	54	Vk1-15	scaffold_24:10977702-10977965	AGACACAGCAGGATCTTCACTCAGCTCCTGGGCCTCCTGCTGCTCTGGCTCCAAGGTGTCAGATGTGACATCCAGATGACTCAGACTCCATCTTCCTTGCCTGCATCTGTGGGAGACACAGTCACCATCAAGTGTAAGGCCAGTCAGGGTATAATCAATGCTTTAAATTGGTACCATCAGAAACCAGGGAAAGCTCCTCAACTGATGATTTATGCTGCAAACAGTTTGGGATCTGGGGTTCCTTCGAGGTTCAGTGTCAGTGGATTTGGGACAGATTTCGCTCTTGCCATCAGTAGCCTACAGCCTGAAGATGTTACTACCTATTGCTGT
	55	Vk1-18	scaffold_24:10946586-10946846	ATGGACATGAGGGTCCCCGCTCACTTTCTGGGCCTCTTGGTGTTCTGGATATCAGGTGCCAGATGTGACATCCAATTGACACAGCCTGCATCTGCATCTGCATCTGTGGGAGACACAGTCAAGATCAGTTGCCAGGCCAGTCAGAGTGTTAGCAGTCTCTTAAACTGGTATCAGCAGAAACCAGGGCAAGCTCCTAAACTCCTGATCTATTGGGCAACCAATTTGCAGTCTGGGGTCCCATCAAGGTTCAGTGGCAGTGGATCTGGGACAGATTTCACCCTCACCATCAGCAGCGTGAATCCTGAAGACTTTGCAACTTATTACTGT
	56	Vk1-20	scaffold_24:10902148-10902408	ATGGACATGAGGGTCCCCACTCACTTTCTGGGCCTCTTGTTGCTCTGGATATCAGGTGCCAGATGTGACATCCAGTTGACACAGCCTGCATCTGCATCTGCATCTATGGGAGACACAGTCAAGATCAGTTGCCGGGCCAGTCAGAGTGTTAGCAGTTCCTTAAACTGGTATCAGCAGAAACCAGGGCAAGCTCCTAAACTCCTGATCTATTGGGCAATCGGCTTGGCATCTGGGGTCCCATCGAGGTTCAGTGGCAGTGGTTATGGGACAGATTTCACTCTCACCATCAGCAGCCTGCAGCCTGAAGACTTTGCAACTTACTACTGT
	57	Vk1-21	scaffold_24:10896383-10896646	ATGGACATGAGGATCTCCACTCAGCTCCTGGGCCGCCTGCTGCTCTGGCTCCAAGGTGTCAGATGTGACATCCAGATGATTCAGACTCCATCTTCCTTGCCTGCATCTGTGGGAGACACAGTCACCATCAAGTGTAAGGCCAGTCAAGGTATAAGCAATGTTTTAAACTGGTACCAACAGAAACCAGGGAACGCTCCTCAACTGCTGATCTATGATGCAACCAATTTGGGATTTGGGGTTCCTTCGAGGTTCAGTGGCAGTGGATTTGGGAAAGATTTCACTCTTGCCATCAGTAGCCTACAGCCTGAAGATGTTGCTACCTATTACTGT
	58	Vk1-24	scaffold_24:10884272-10884532	ATGGACATGAGGGTCCCCACTCACTTTCTGGGCCTCTTGGTGCTCTGGATATCAGGTGCCAGATGTGACATCCAGTTGACACAGCCTGCATCTGCATCTGCATCTGTGGGAGACACAGTCAAGATCAGTTGCCGGGCCAGTCAGAGTGTTAGCAGTTCCTTACACTTGTATCAGCAGATACCAGGGCAAGCTCCTAAACTCCTGATCTATCGTGCCTCCAATTTGCAGTCTGGGGTCCCATCAAGGTTCAGTGGCAGTGATTCTGGGACAGATTTCACTCTCACCATCAGCAGCCTGCAGCCTGAAGACTTTGCAACTTACTACTGT
	59	Vk1-29	scaffold_24:10840746-10841006	ATGGACATGAGGGTCCCCGCTCACTTTCTGGGCCTCTTGGTGTTCTGGATATCAGGTGCCAGATGTGACATCCAATTGACACAGCCTGCATCTGCATCTGCATCTGTGGGAGACACAGTCAAGATCAGTTGCCAGGCCAGTCAGAGTGTTAGCAGTCTCTTAAACTGGTATCAGCAGAAACCAGGGCAAGCTCCTAAACTCCTGATCTATTGGGCAACCAATTTGCAGTCTGGGGTCCCATCGAGGTTCAGTGGCAGTGGATCTGGGACAGATTTCACCCTCACCATCAGCAGCTTGAAGCCTGAAGACTTTGCAACTTATTACTGT
	60	Vk1-35	scaffold_24:10775452-10775712	ATGGACATGAGGGTCCCCACTCACTTTCTGGGCCTCTTGGTGCTCTGGATATCAGGTGCCAGATGTGACATCCAGTTGACACAGCCTGCATCTGCATCTGCATCTGTGGGAGACACAGTCAAGATCAGTTGCCGGGCCAGTCAGAGTGTTAGCAGTTCCTTAAACTGGTATCAGCAGAAACCAGGGCAAGTTCCTAAACTCCTGATCTATTGGGCAATCAGCTTGGCATCTGGGGTCCCATCGAGGTTCAGTGGCAGTGGTTATGGGACAGATTTCACTCTCACCATCAGCAGCCTGCAGCCTGAAGACTTTGCAACTTACTACTGT
	61	Vk1-36	scaffold_24:10769685-10769948	ATGGACATGAGGATCTCCACTCAGCTCTTGGGCCTCCTGCTGCTCTGGCTCCAAGGTGTCAGATGTGACATCCCGATGACTCAGATTCCATCTTCCTTGCCTGCATCTGTGGGAGACACAGTCACCATCAAGTGTAAGGCCAGTCAAGGTATAAGCAATGTTTTAAACTCGTACCAACAGAAACCAGGGAAAGCTCCTCAACTGCTGATCTATGATGCAACCAGTTTGGGATTTGGGGTTCCTTCGAGGTTCAGTGGCACTGTATTTGGGACAGATTTCACTCTTGCCATCAGTAGCCTACATCCTGAAGATATTGCTACCTATTACTGT
	62	Vk1-39	scaffold_24:10756162-10756422	ATGGACATGAGGGTCCCCACTCACTTTCTGGGCCTCTTGGTGCTCTGGATATCAGGTGCCAGATGTGACATCCAGTTGACACAGCCTGCATCTGCATCTGCATCTGTGGGAGACACAGTCAAGATCAGTTGCCGGGCCAGTCAGAGTGTTAGCAGTTACTTAAACAAGTATCAGCAGAAACCAGGGCAAGCTCCTAAACTCCTGATCTATCGTGCCACCAATTTGCAGTCTGGGGTCCCATCAAGGTTCAGTGGCAGTGGTTCTGGGACAGATTTCACTCTCACCATCAGCAGCCTGCAGCCAGAAGACTTTGCAGTTTATTACTGT
	63	Vk1-40	scaffold_24:10743113-10743376	ATGGACATGAGGATCTCCACTCAGCTCCTGAGCCTCCTGCTGCTCTGGCTCCAAGGTGTCAGATGTGACATCCAGATGACTCAGACTCCATCCTCCTTGCCTGCATCTGTGGGAGACACAGTCACCATCAAGTGTAAGGCCAGTCAGGGTATAATCAATGCTTTAAATTGGTACCAGCAGAAACCAGGGAAAGCTCCTCAACTGCTGATCTATGCTGCAACCGGTTTGGGATCTGGGGTCCCTTCGAGGTTCAGTGGCAGTGGATTTGGGACAGATTTCACTCTTGCCATCAGTAGCCTACAGCCTGAAGATGTTGCTACCTATTACTGT
	64	Vk1-45	scaffold_24:10683091-10683351	ATGAGGGTCCCTGCTCACTTTCTGGGCCTCTTGGTGATCTGGATATCAGGTGCCAGATGTGACATCCAGTTGACACAGCCTGCATCTGCATCTGCATCTGTGGGAGACACAGTCAAGATCAGTTGCCGGGCCAGTCAGAGTATTAGCAATTACTTACACTGGTATCAGAAGAAACCAGGGCAAGCTCCTAAGCTCCTGATCTCCTATGCAACCAGCTTGGCATCTGGGGTCCCATCGAGGTTCAGTGGCAGTGGTTCTGGGACAGATTTCACTCTCACCATCAGCGGCCTGAAGCCTGAAGACTTTGCAACTTATCACTGT
	65	Vk1-46	scaffold_24:10667301-10667561	ATGGACATGAGGGTCCCCACTCACATTCTGGGCCTCTTGGTGCTCTGGATATCAGGTGCCAGATGTGACATCCAGTTGACACAGCCTGCATCTGCATCTCCATCTGTGGGAGACACAGTCAAGATCAGTTGCCGGGCCAGTCAGAGTGTTAGCAGTTACTTAAACTGGTATCAGCAGAAACCAGGGCAAGCTCCTAAACTCCTGATCTATCGTGCCACCAATTTGCAGTCTGGGGTCCCATCAAGGTTCAGTGGCAGTGGTTCTGGGACAGATTTCACTCTCACCATCAGCAGCCTGCAGCCGGAAGTCTTTGCAGTTTATTACTGT
	66	Vk1-47	scaffold_24:10661575-10661838	ATGGACATGAGGATCTTCACTCCGCTCCTGGGCCTCCTGCTGCTCTGGCTCCAAGGTGTCAGATGTGACATCCAGATGACTCAGACTCCATCTTCCTTGCCTGCATCTGTGGGAGACACAGTCACCATCAAGTGTAAGGCCAGTCAGGGTATAATCAATGCTTTAAATTGGTACCATCAGAAACCAGGGAAAGCTCCTCAACTGCTGATTTATGCTGCAACCAGTTTGGGATCTGGGGTTCCTTTGAGGTTCAGTGGCAGTGGATTTGGGACAAATTTCACTCTTGCCATCAGTAGCCTACAGCCTGAAGATGTTGCTACCTATTACTGT
	67	Vk1-50	scaffold_24:10640536-10640796	ATGGACATGAGGGTCCCCACTCACTTTCTGGGCCTCTTGGTGCTCTGGATATCAGGTGCCAGATGTGACATCCAGTTGACACAGCCTGCATCTGCATCTGCATCTGTGGGAGACACAGTCAAGATCAGTTGCCGGGCCAGTCAGAGTGTTAGCAGTTACTTAAACAGGTATCAGCAGAAACCAGGGCAAGCTCCTAAATTCCTGATGTATTGGGCAACCAGATTGGCATCTGGGGTCCCATCGAGGTTCAGTGGCAGTGGTTATGGGACAGATTTCACTCTCACCATCAGCAGCCTGCAGCCTGAAGATTTTGCAACTTACTACTGT
	68	Vk1-51	scaffold_24:10628151-10628414	ATGGAAATGAGGATCTCCACTCAGCTCCTGGGCCTCCTGCTGTTCTGGCTCCAAGGTGTCAGATGTGACATCCAGATGACTCAGACTCCATCTTCCTTGCCTGCATCTGTGGGAGACACAGTCACTATCAAGTGTAAGGCCAGTCAAGGTATAAGCAATGTTTTAAACTGGTACCAACAGAAACCAGGGAAAGCTCCTCAAATGCTGATCTATGATGCAACCAGTTTGGGATCTGGGGTTCCTTCGAGGTTCAGTGGCAGTGGATTTGGGACAGATTTCACTCTTGCCATCAGTAGCCTACAGCCTGAAGATGTTGCTACCTATTACTGT
	69	Vk1-54	scaffold_24:10607645-10607905	ATGGACATGAGGGTCCCCACTCACTTTCTGGGCCTCTTGGTGCTCTGGATATCAGGTGCCAGATGTGACATCCAGTTGACACAGCCTGCATCTGCATCTGCATCTGTGGGAGACACAGTCAAGATCAGTTGCCGGGCCAGTCAGAGTGTTAGCAATTACTTAAGCTGGTATCAGCAGAAACCAGGGAAAGCTCCTCAACTGTTGATCTATGCTGCAACCAGCTTGGTATCTGGGGTCCCATCAAGGTTCAGTGGCAGTGGTTCTGGGACAGATTTCACTCTCACCATCAGCAGCTTGCAGCCAGAAGACTTTGCAGTTTATTACTGT
	70	Vk1-55	scaffold_24:10601888-10602153	ATGGACATGTGGATCTTCACTCAGCTCCTGGGCCTCCTGCTGTTCTGGCTCCAAGGTGGTGTCAGATGTGACATCCAGATGACTCAGACTCCATCCTCCTTGCCTGCATCTGTGGGAGACACAGTCCCCATCAAGTGTAAGGCCAGTCAGGGTATAATCAATGCTTTAAACTGGTACCAGCAGAAACCAGGGAAAGCTCCTCAACTGCTGATCTATGCTGAAACCAGTTTGGGATCTGGGGTCCCTTCGAGGTTCAGTGGCAGTGGATTTGGGACAAATTTCACTCTTGCCATCAGTAGCCTACAGCCTGAAGATGTTGCTACCTATTACTGT
	71	Vk1-58	scaffold_24:10580925-10581185	ATGGACATGAGGGTCCCCACTCACTTTCTGGGCCTCTTGGTGCTCTGGATATCAGGTGCCAGATGTGATATCCAGTTGACACAGCCTGCATCTGCATCTGCATCTGTGGGAGACACAGTCAAGATCAGTTGTCAGGCCAGTCAGAGTGTTAGCAGTTACTTAAGCTGGTATCAGCAGAAACCAGGGCAAGCTCCTAAACTCCTGATCTACTATGCAAACAGATTGGCATCTGGAGTCCCATCGAGGTTCAGTGGCAGTGGTTCTGGGACAGATTTCACTCTCACCATCAGCAGCCTGCAGCCTGAAGATTTTGCAACTTACTACTGT
	72	Vk1-59	scaffold_24:10575173-10575436	ATGGACATGAGGAGCTCCACTCAGCTCCTGGGCCTCCTGCTGCTCTGGCTCCAAGGTGTCAGATGTGACATCCAGATGACTCAGACTGCATCCTCCTTGCCTGCATCTGTGGGAGACACAGTCAACATCAAGTGTAAGGCAAGTCAGGGTATAATCAATGCTTTAAACTGGTACCAACAGAAACCAGGGAAATATCCTCAACTGCTGATCTATGATGCAACCAGTTTGGGATCTGGGGTCCCTTTGAGTTTCAGTGGCAGTGTATTTGGGACAGATTTCACTCTTGCCATCAGTAGCCTACAGCCTGAAGATGTTGCTACCTATTACTGT
	73	Vk1-65-2	scaffold_24:10519698-10519958	ATGGACATGTGGGTCCCCGCTCAGCTCCTGGGGCTTCTGCTGCTCTGGCTGCCAGGTGGAAAATGTGACATCCAGTTGACCCAGTCTCCCTCTGTGTCTGCATCTTTAGGAGAGAGAGTCACCATCACTTGCCAAGCCAGCCAGGATATTAGCACTATTTTACACTGGTATCAGCAGAAACATGGGAAAACTCCTAAGCTTCTTATTTATGGTGCAAGCAATTTGCAATCTGGGGTTCCTTCGAGGTTCAGTGGCAGTGGGTCTGGGACAGATTTCACTCTCACCATCAGCAGTGTAGAGCCTGAAGATGTTGCGACTTATTACTGT
2	74	Vk2-2	scaffold_37:3333492-3333770	ATGAAGCTACCACTTCAGCTCCTGGGGCTGCTACTGCTCTGGGTCACTGGATCCACGGGAGATGTTTTGTTGTCCCAGACCCCACTCTCTCTGTCTATCACACCTGGAGAGCCGGCCTCCATCTCCTGCAAGTCCAGTCAGAGCCTCCTGCAGAGTGATGGAAACACCTATTTGCATTGGGTTGTCCACAAACCAGGCCAGGCTCCACGAGGAATGATTTATTGGGTTTCCAATCGGGAATCTGGGACTCCAGAGAGATTCAGTGGCAGTGGGTCAGGGACAGATTTCACACTCAAAATCAGCAAAGTGGAACCAGAGGATTCTGGAATTTATTACTGT
	75	Vk2-3	scaffold_37:3307203-3307481	ATGAGGCTCCTTCTTCAGCTCCTGGGGCTGCTACTGCTCTGGATCACTGGATCCACGGGAGATGTTGTGATGACCCAGACCCCACTCTCTCTGTCCGTCTCCCCTGGAGAGCCGGCCTCCATCTCCTGCAGGGCCAGTCAGAGCCTCCTTCATAGTAATGGAAAAACCTATTTGCATTGGGTGGTGCACAAGCCAGGCCAGGCTCCACGAGGAATGATTTATCTGGTTTCCAATAAATACTCTTGGACCCCAGAGAGGTTCAGTGGCAGTGGGTCAGGAACAGATTTCACACTCAAAATCAGCAGAGTGGAGGCTGAGGATGCTGGGGTTTATTACTGT
	76	Vk2-7	scaffold_37:3266742-3267020	ATGAGGCTCCCTGCTCAGCTCCTGGGGCTGCTGATGCTCTGCCTGCCTGGATCCACGGGAGATGTTGTGATGACCCAGACCGCACGCTCTCTGTCCATCGCCCCTGGAGAGCCAGCCTCCATCTCCTGCAGGGCCAGTCAGAGCCTCCTGCATAGTAATGGAAAAACTTACTTGAGTTGGCTTGTGCAGAAGCCAGGCCAGGCTCCTCGGCTCATGATTTATCAGGTTTCCAATCGGGAATCCTGGGTCCCTGACAGGTTCAGTGGCAGTGGGTCAGGGACAGATTTCACTCTCAAAATCAGCAGGCTGGAGGCTGAAGACGCTGGAGTTTATTACTGT
	77	Vk2-10	scaffold_37:3239565-3239843	ATGAGGCTCCCTCTTCAGCTCCTGGGACTGACACTGCTCTGGATCCCTGGATCCACAGGAGACATAGTGATGACCCAGACCCCACTCTCTCTGTCTGTCACCCCTGGAGAGCCGGCCGTTATCTCCTGCAGGACCAGTCAGAGACTCCCGGCTAATGATGGAGACACCAATTTTTACTGGTTGGTGCACAAACCAGATCAGGTTCCAAGGGGTGTGATTTATCTGGTTTACAAAAAGTTCTCCTGGACCCCAGACAGGTTCAGTGGCGGTGGCTCAGGGACAGATTTCACACTGATAATCAGCAGGGTGGAGGCTGAGGATGCTGGAGTTTATTACTGT
	78	Vk2-11	scaffold_37:3229724-3230004	ATGAGGCTCCCTCTTCAGCCCCTGGGGCTGCTACTCTTCTGTATCACTGGATCCACGGGAGATGTTGTGGTGACCCAGACCCCACTCTCTCTGTCCATCGCCCCTGGAGAGCCGGCCTCTATCTCCTGCAGGTCCAGCCAGAGCCTCCTCTATAGTAATGGAAATACCTATTTGCATTGGTTTGTGCACAAGCCAGGCCAGGCTCCACATGGTGTGATTTACCTGGTTTCATACCGGTATTCTGGTATCTCAGACAGATTCAGTGGCAGTGGGTCAGGGACAGATTTTGTCCTCAAAATTAGCAAGGTGGAGGCTGAGTACGCTGGAGTTTATTACTAT
	79	Vk2-14	scaffold_37:3193438-3193716	ATGAGGCTCCCTCTTCTGGAGGTGCTACTGCTCTGGATCACTGGATCCTCTGGAGATGTTGTATTGACCCAAACCCCACTATCCCTCTCTGTCACCCCTGGAGAGCCAGCCTCCATCTCCTGCAGGGCCAGTCAGAGTCTCCTTCACAGCAATGGAAACACCTATTTGCACTGGGTGGTGCACAAATCAGGCCAGGATCCACAAAGAATGATTTATCAGGTTTCCTATCAGAAATCTTGGGTCTCTGACAGGTTCAGTGGCAGTGGGTCATGGACAAATTTCATTCTCAAAATCAGCAGGGTGGAGGCTGAGGGCGCTGGAGTTTATTACAGT
	80	Vk2-15	scaffold_37:3184930-3185208	ATGAGGCTCCCTGCTCAGTTCCTGGGGCTGCTGATGCTCTGCCTGCCTTGATCCTCGGGAGATGTTCTGATGACCCAGACCCCACACTCTTTGTCCGTCACCCCTGGAGAGCCGGCCACTATCTCCTGCAGGTCCAGTCAGAGCCTCCTGTATAGTAATGGATTAACGTATTTTAATTGGCTTGTGCAGAAGCCAGGCCAGGTTCCAAGGCTCATCATTTATGAGGTTTCCAAAAGAGACTCTTGGGTCTCTGACAGGTTCAGTGGCAGTGGGTCATGGACAGATTTCACACTCAAAATCAGCAGGGTGGAGGCTGAGAATGCTGGAGTTTATTACTGT
	81	Vk2-16	scaffold_37:3165334-3165612	ATGAGGCTCCCCCTTCAGCTCCTAGGGCTGCTCTTACTCTGGATCAATGGATCCACAGGAGATGTAGTGATGACCCAGACTCCACTCTTGCTATCTGTCTCCCCTGGAGAGCCAGCCTCCATCTCCTGCAGGTCCAGTCAGAGCCTCTTGTATAGTGATGGATACACCTATTTGCACTGGTTGGTGCACAAGCCTGGCCAGGCTCCAAGGGGTGTGATTTATGAGGTTTCTGACAAGTACTCTTGGACCCCAGAGAGGTTCACTGGCAGTGGGTCAGGAACAGATTTCACACTCAAAATCAGCAGGGTGGAGGCTGAGGATGCTGGAGTTTATTATTGT
	82	Vk2-20	scaffold_37:3135832-3136110	ATGAGGCTCCTTCTTCAGCTCCTAGGGCTGCTATTGCTCTGGATCGCTGGATCCACTGGAGATATTGTGATGACACAGACCCCACTCTCTCTCTCCGTTTCCCCTGGAGAGCCAGCCAGCCTCTCCTGCAAGGCCAGTGAGAGCCTCCTGCATAGTGATGGAAACACCTATTTAAACTGGGTTGTGCACAAGCCAGGCCAGGCTCCTAGGGGCATGATTTATAAGGTTTCCAACCGGTATTCTGGCATCTCAGAGAGGTTCAGTGGCAGTGGGTCAGGGACAGATTTCACACTCAAAATCACCAGGGTGGAGCCTGAGGATGCTGGAGTTTATTACTGT
	83	Vk2-22	scaffold_37:3117942-3118220	ATGAGGCTCCCTCTTCAGCCCCTGGGGCTGCTATTGCTCTGGATCACTGGATCCACAGCAGATGTTTTGATGACCCAGACCCCACTCTCTCTAATCATTGCCCCTGGAGAGCCAGCCTCCATGTCCTGCAGGTCCAGTCAGAGCCTCCTGCATAGTGATGGAAAAATCTATTTGAGTTGGGTGGTGCATAAGCCAGAACAGGCTCCACAAGGAATAATATATCAGGTCTCCAAACATGAATCTTGGACCCCAGAGAGGTTCAGTGGCAGTGGGACAGGGACAGATTTCACACTCGACATTAGCACGGTGGAGGCTGAGGACGCTGGAGTTTATTACTGT
	84	Vk2-51	scaffold_37:2532245-2532523	ATGAGGCTCCCTGCTCAGCTCCTGGGGCTGCTGATGCTCTGCCTGCCTGGATCCACAGGAGATGTTGTGGTGACCCAGACCCCACTCTCTCTGTCCATCGCCCCTGGAGAGCCAGCCTCCATCTCCTGCAAGGCCAGTCAGAGTCTCCTGCATAGTGATGGAAAAACTAACTTGAACTGGGTTGTGCATAAGTCAGGCCAGGCTCCACGACGCATGATTTATCAGGTTTCCAATCGAGACTCTTGGGTCTCTGACAGGTTCAGTGGCACTGGGTCAGGCACAGATTTCTCTCTCAAAATTAGCAGGGTGGAAGCTGAGGATGCTGGAGTTTATTACTGT
	85	Vk2-85	scaffold_37:2113833-2114111	ATGAGGCTCCCTCTTCAGCTCCTGGGGCTGCAGTTGCTCTGGGTCACTGGATACAGAGGAGACATTAGGATGACCCAGACCCCACTCTCTCTGTCTGTCTCCCCTAGAGAGCCAGCCTCCATCTCCTGCAGCTCCAGTCAGAGCCTCCTACATAGCAATGGAAAAACCTATGTCTATTGGCTTGTGCACAAGCCAGGCAGGGACAAACAGGGCTTCATTTATTTTACTGCCACCCTGAATTCTGGCATCTCAGATAGGTTCAGTGGCAGTGGGTCAGGGACAGATTTCACACTCAAAATCAGCAGGGTGGAGGCTGAGGATGCTGGAGTTTATTACTGT
	86	Vk2-124	scaffold_37:1503952-1504230	ATGAAGCTCCTTGCTCAGCTCCTGGGGCTGCTGATGCTCTGTATCCCAGTTATTGGGGAAGTTGTGCTGACCCAGACTCCACTCTCCCTGTCCATCACCCCTGGAGAGTCGGCCTCCATCTCCTGTAGATCCAGCCAGAGCCTCCTGGATAGTGATGGAGACACCTATTTGTATTGGTACCTGCAGAAGCCAGGCCAGGCTCCAAAGCTCCTGATTTACGAAGTTTCCAACAGGGTTACTGGGGTCTCAGACAGATTCAGAGGCAGTGGGTCAGGGACAGATTTCACCCTGCAAATCAGCAGCATGCAGTCAGAAGATACTGGGGTTTATTACTGT
3
	87	Vk3-108	scaffold_37:1682496-1682759	ATGGACATGAGGATCCCTATGCAATTCCTGTGGTTCCTGATGCTAGAATGCCCAGATATTTGCTATGTCATCCAGATGATGCAGTATTCATCATCCCTGTCTGTGTCTGTTGGAGTCAAGGTCAGTTTCAGGTGCCAGGCTAGTCAGAGCATTGGCACTGAGTTAGACTGGTATCAGCAAAAAGCAGGAAAGACGCCTACACTCCTGATCTATCATGTATCCAGCTTACACTCTGCTGTCCCATCAAGATTTAGGGGCAGTGGGTCTGGGACAGATTTCACTCTCACCATCAGCAGCCTGCAGCCTGATGATTTTGCAAATTATTCCTGT
	88	Vk3-155	scaffold_37:1147548-1147811	ATGGAAACCTCAGCTCAGCTCCTCTGTCTCCTGGTACTCTGGATCCCAGATACCACTGGACAAACCCTTCTGACACAGACCCCAGCATTCCTGGCTGTGTCTCCTGAAAAATCATTGACTCTCATATGCAGGGCCAGTCAGGATGTGAGCACCTACCTAGAATGGTACCAGCAGAAACCTGGGCAGGCTCCTAGGCTCCTCATCTATGATGCCTCCAGCAGGGCCATTAGGGTTCCATCCCCATTCAAAGGCAGTGTGTCAGGTACAGACTTCATTCTCACCATCAGCAGCCTGCAGCCTGAGGATGTTGCAGTTTATCACTTT
	89	Vk3-170	scaffold_37:1004786-1005049	ATGGAAGGCCTGGCTTGCCTCCTCTGTCTCCTGTTTCTCTGGGTCCCAGATTCCAGTGGACAAACCCTGTTGACCCAGACTCCAGCCTCCTTGGCTGTGTCTCCAGGAGAAACGGCCACGGTCAATTGCAGGGCCAGTCAGAGTGTGAGTAAATACCTAGCATGGTACCAGCAGAAACCTGGGCAGGCTCCCAAGCTTCTCATCTATGATGCCTCCAGCAGGGCCACTGGTGTCCCAGCCCGGTTCAGTAGCAGCGGGTCAGGGACAGACTTCACTCTCACCATCAGCAGCCTGCAGCCTGAGGATGTTGCTGTTTATCACTGT
	90	Vk3-263	scaffold_37:240856-241119	ATGGAAGCCTGGGCTCTGCTCTTCTGGGTCCTGCTACTCTGGATCGCAGATACCACTGGACAAAAATTACTGACTAAGACTCCAGCTTCCCTGGCTGTGTCTCCCAGACAAACTGTCACTTTCAGCTGCAGGGCCAGTCAGGGTGTGAGGGACTACTTAGAATGGTACCAGCAGAAACGTGAGCAGGTTTCCAGGCTCCTCATCTATGCTGCCTCCAGCAGGACCACTGGCATTCCAGGCCGGTTCAGTGGAAGTGGGTCAGGGACAGACTTCACTCTCACCATCAGCAGCCTGCAGCCTGAGAATGTTGCAGTTTATCACTTT
	91	Vk3-281	scaffold_37:29156-29419	ATGGAAGCCTTGGCTCTGCTCCTCTGCTTTCTGGTACTAAAGCTCCCAGATACCATTGGACAAACCCAGCTGACTCAGACTCCAGAATCCCTGGCTGTGTCTCTTGGAGAAACAGTCACTCTCAGCTGCAGGGCCAGTCAGGGTGTGAGCAACTACCTAGAATGGTACCAGCAGAAACCTGGGCAGGCTTCCAGACTCCTCATCTATATTGTCTCTAGCAGGGTCACTGGTGTCCCAGCCCGGTTCAGTGGCAGCGGATCAGGGACAGACTTCACTCTCACCATCAGCAGCCTGCAGCCCGAGGACATTGCAGTTTATCACTGT
	92	Vk3-25	scaffold_24:10865658-10865918	ATGGAAGCCTCAGCTCTGCTCCTCTGCCTCCTGGTACTAAAGCTCCCAGATACCACTGGACAAACCCTGCTGACTGAGACTCCAGCCTTCCTGGCTGTGTCTCTTGGAGAAACAGTCACTCTCAGCTGCAGGGCCAGTCAGGGTGTGAGCAACTACCTAGAATGGTACCAGCAGAAACCTGGGCAGGCTCCCAGACTCCTCATCTATACTGCCTTTAGCAGGGCCACTGGTGTCCCAGCCCGGTTCAGTGGCAGTGGATCAGGGACAGACTTCACTCTCACCATCAGCAGCCTGCAGCCCGAGGACATTGCAGTTTATCACTGT
	93	Vk3-42	scaffold_24:10736780-10737043	ATGGAAGCCTTGGCTCTGCTCCTCTGCTTTCTGGTACTAAAGCTCCCAGATACCATTGGACAAACCCAGCTGACTCAGACTCCAGAATCCCTGGCTGTGTCTCTTGGAGAAACAGTCACTCTCAGCTGCAGGGCCAGTCAGGGTGTGAGCAACTACCTAGAATGGTACCAGCAGAAACCTGGGCAGGCTCCCAGACTCCTCATCTATACTGCCTCTAGCAGGGCCACTGGTGTCCCAGCCCGGTTCAGTGGCAGCGGATCAGGGACAGACTTCACTCTCACCATGAGCAGCCTGCAGCTCGAGGACATTGCAGTTTATCACTGT
	94	Vk3-60	scaffold_24:10569232-10569495	ATGGAAGCCTTGGCTCTGCTCCTCTGCTTTCTGGTACTAAAGCTCCCAGATACCATTGGACAAACCCAGCTGACTCAGACTCCAGAATCCCTGGCTGTGTCTCTTGGAGAAACAGTCACTCTCAGCTGCAGGGCCAGTCAGGGTGTGAGCAACTACCTAGAATGGTACCAGCAGAAACCTGGGCAGGCTTCCAGACTCCTCATCTATACTGCCTCTAGCAGGGCCACTGGTGTCCCAGCCCGGTTCAGTGGCAGCGGATCAGGGACAGACTTCACTCTCACCATCAGCAGCCTGCAGCCCGAGGACATTGCAGTTTATCACTGT
4
	95	Vk4-28	scaffold_37:2911791-2912072	ATGGTTTGCCAGACCCCAATGCTCCTGACTGTGTTGCTCTGGGTCTCTGGTGTCTGCAGTGACATTGTGATGACTCAGTCTCCAGCCTCCCTGTCAGTGACCCCTGGAGAGAGCACCACCATCCGCTGCAAGTCCAGCCAGAGTCTTCTATACAGTGGTAACAGCAAGAACAACTTAGCCTGGTACCAGCAGAAACCAGGGCAATCTCCCAAACTGCTCATCTACTGGGCATCCACCCGAGACACTGGGGTACCAGACCGGTTCAGTGGCAGTGGGTCTGGTACCGATTTCACTCTCACCATCAGCAGCGTGCAGGCTGAAGATGTGGCTGATTATTACTGT
	96	Vk4-29	scaffold_37:2889930-2890211	ATGAGGTCAAGGATCCAGGTCTTCACGGGCCTGTTGCTCTGTGTCTCTGGTGTCTGTGGTGACATTGTGATGACCCAGTCTCCAGCCTCCCTGATTGTGTCTCCTGGAGAGAGCGCCACCATTAGGTGTCAGTCCAGTCAGAGTCTTTTATACAGTGGTAACAACAAGAATCTTTTAAGCTGGTACCAGCAGAAACCAGGACAATCCCCCAAACTGCTGATCTACTGGGCATCCACCCGAGCATCTGGAATCCCAGAGCGGTTCAGTGGCAGTGGGTCTGGCACGGATTTCACTCTCACCATCAGCGGCGCACAGGCTGAAGATGTGGCGAGTTATTACTGT
	97	Vk4-32	scaffold_37:2857339-2857620	ATGAGGTCGAAGATCCAGGTCTTCACGTGCCTGCTGCTCTGTGTCTCTGGTGTCTCTGGAGACATTGTGATGACCCAGTCTCCAGCCTCTCTGGCTGTGTCTCCTGGAGAGAGAGTCACCATCCACTGCAAGTCCAGCCAGAGTCTTTTTTACAGTGGTAACAACAAGCATCTTTTAAGCTGGTACCAGCAGAAACCAGGCCAATCCCTGAAACTGCTCATCTACTTTGCATCCACCCAGGCATCTGGGGTCCCAGACCGGTTCAGTGGCAGTGGGTCTGGCACCGATTTCACTCTCACCATCAGCAGCCTGCAGGCTGAAGATGTGGCAGATTATTTCTGC
	98	Vk4-36	scaffold_37:2819135-2819416	ATGAGGTCAAACATCCAGGTCTTCAAATATCTGTTGCTCTGGGTCTCTGATGTCTGCAGTGACATTGTTATGACCCAGTCTACAGCCTCCCTGACAGGGCCAGCTAGAGAGAGCACCACCATCTACTGCAAGTTCAGCCAGAGTCTTCTATACAGTGTTGTTGATGAGAACCTCTTATCATGGTACCAGCAAAAACCAGGAGAACCTCCCAGACTACACATCTACTGGGCATCAAGCAAGGAATCTGGTGTCCCAGACAGGTTCAGTGGCAGTGGGCCTGGCATGGATTTCACTCTCACCATTACCAGCATTCAAGGTGAAGATGTGGTGGATTATTACTGT
	99	Vk4-37	scaffold_37:2811553-2811834	ATGAGGTCAAAGATCCAGGTCTTCACGTGCCTGCTGCTCTGTGTCTCTGGTGTCTCTGGAGACATTTTGATGACCCAGTCTCCAGCCACACTGGCTGTGTCTCCTGGAGAGAGAGTCACCATCCACTGCAAGTCCAGCCAGAGTCTTTTTTACAGTGGTAACAACAAGCATCTTTTAAGCTGGTACCAGCAGAAACCAGGCCAATCCCTGAAACGGCTCATCTACTTTGCATCCACCCGGGCATCTGGGGTCCCAGACCGGTTCAGTGGCAGTGGGTCTGGCACCGATTTCACTCTCACCATCAGCAGCCTGCAGGCTGAAGATGTGGCAGATTATTTCTGC
	100	Vk4-39	scaffold_37:2757930-2758211	ATGGTTTCCCAGATCCCAATCCTCCTGGCTGTATTTCTCTGGATCTCTGGTGTCTGCAGTGACATTGTGATGACCCAGTCTCCAGCCTCCCTGGCAGTGTCTCCTGGAGAAAGTGCTACCATCCACTGCAAGTCTAGCCAAAGCCTTCTATACAGTGGTAACAACAAGAACTACTTATCCTGGTACCAGCAGAAACTAGGGCAAACTCCCAAACTGCTCATCTACTTGGCATCCACCCGAGAAACTGGGATCCCAGAGCGGTTCAGCGGCAGTGGGTCTGGCACAGATTTCACTCTCACCATCAGCAGCCTGCAGGCTGAAGATGTGGCAGATTATTACTGC
	101	Vk4-41	scaffold_37:2731681-2731962	ATGAGGTCAAAGATCCAGGTCTTCCTGTGCCTGTTGCTCTGGGTCTCTGGTGTTTGTGGTGACATTGTGATGACCCAGTCTCCAGCCTCCCTGGCTGTGTCTCCTGGAGAGAGTACTACCGTCCACTGCAAGTCCAGCCAGAGTCTTCTAGTTAGTGGTATTAACAAGAATATTTTCAGTTGGTACCAGCAGAAACCAGGCCAATCCCCCAAACCGCTCTTGTACTATGCATCCACTTGGCAATCTGGGGTCCCAGATTGTTTCAGTGGCAGTGGGTCTGGCACCGATTTCACTCTCACCATCAGTAGCCTGCAGGCTGAAGATGTGGCAGATTATTACTGC
	102	Vk4-45	scaffold_37:2654065-2654346	ATGGTTTGTCAGACCCCAATGCTCCTGACTGTGTTGCTCTGGGTCTCTGGTGTCTGCAGTGACATTGTGATGACCCAGTCTCCAGCCTCCCTGGCAGTGACTCCTGGAGAGAGAGCCACCATCCACTGCAAGTCCAGCCAGAGTCTTCTATACAGTGGAAACAACAAGAACTACTTAGACTGGTACCAGCAGAAACCAGGGCAATCTCCCAAACTACTCATCTACTTGGCATCCACCCGAGAAACTGGGGTCCCAGACCGGTTCAGTGGCAGTGGGTCTGGCACAGACTTTACTCTCACCATCAGCCCAGTGCAGGCTGAAGATGTGGCAGATTATTACTGT
	103	Vk4-69	scaffold_37:2373429-2373710	ATGGTGCCCCAGACTGGAATTCTCCTAGCCCTGCTGCTCTTGGTCTCTGGTGTCTCTGGTGACAATGTGGTGATCCAGTCTCCAGGCTCCCTCTTGCTGTCTGTTGGAGAGAGTGCCACCATCCACTGCAAATCCAGCCAGAGTCTTTTCTCCAGTGCTTACAAGGTGAACTATTTATCCTGGTACCAGCAGAAACCAGGACAATCTCCCAAACTGCTCATCTACTATGCATCCACTCGGGCATCTGGGGTCCAAGATCGGTTCAGTGGCAGTGGGTCTGGCACGGATTTCACTCTCACCATCAGCAAAGTGCAGGCTGAAGATGCTGGGAGTTATTACTGT
	104	Vk4-70	scaffold_37:2365695-2365976	ATGGTAGTGCCCCAGAATCCAACCCTGTTGGCTCTGGCTCTGTTGCTCTGGGTCGCTGGTGTGTGTGGTGACATTGTGATGACCCAGTCTCCAGGCTTTCTGGCAGTGTCTGCTGGAGAGAGCATCACCATTCACTGCAAGTCCAGCCAGAGTCTTCTACATAGTTATATCAGTGAGAATCTCTTATCCTGGTACCAGCAGAAACCAGGACAATCTCCCAAACTGCTCATCTACTGGGCATCCTCCCGGGTATCTGGAATCCCAGACCGGTTCAGTGGCAGTGGTTCTGGCATGGATTTCACTCTCACCATCAGCAATGTGCAGGCTGAAGATGTGGCATATTATTACTGC
	105	Vk4-74	scaffold_37:2324902-2325183	ATGAGGTCAAAGATACAGGTCATTGCATGTCTATTCTTCTGGATCTCTGGTGTTTGCGGTGACATTGTGATGACCCAGTCACCAGCCTCCCTGGCAGTTTCTGCTGGAGAGAGTGCCACCATCCGCTGCAAGTCCAACCAGAGTCTTCTATACAGTGGTAATAACAAGAAATTTTTAAGCTGGTACCAGCAGAAACAAGGACAACCTCCTAAACTGCTCATCTACTATGCATCCACCCGGGTATCTGGGGTCCCAGATAGTTTCAGTGGCAGTGGATCTGGCATGCATTTCACTCTCACCATCAGCAGGATGCAGGATAAAGACTTTGCAGAATATTACTGC
	106	Vk4-76	scaffold_37:2286302-2286583	ATGAGGTCAAACATCCCGGTCTTCAAATATCTGTTGCTCTGGGTCTCTGTCCTGATTGCAGACCTTGTTATGACACAGTCTCCAGCCTCCCTTACAGTGTCACCTGGAGAGAGCAACACCATCCACGGCAAGTTCAGCCAGAGTCTTCTATACAGTGTTATTGATGAGAAACTCTTATCATGGTACCAGCATAAATCAGGACAAACTCCCAAACTTCTCATCTACTGGGCATCAAGCAAGGAATCTGGGGTCCCAGACAGGTTCAGTGGCAATAGGTCTGTTACAAATTTCATTCTCACCAATACCAGGATTCAAGGTGAAGATATGGTGGATTATTACTGT
	107	Vk4-77	scaffold_37:2276546-2276827	ATGAGGTCGAAGATCCAGGTCTTCACATGCCTGTTGCTCTGGGTCTCTGGTGTGTCTGGTGAAATTGTGATGACCCAGTCTCCAGCCACCCTGGCTGTGTCTCCTGGAGAGAGAGTCACCATCCACTGCAAGTCAAGCCAGAGTCTTCTACACAGTGTTTTTAACGAGAATTTTTTAAACTGGTACCAGCAGAAACCAGGGCAATCCCCCAAACTGCTCATCCACTTGGCATCCACCCGAGCATCTGGTGTCCCAGACCGGTTCAGTGGCAGTGGGTCTGGCACTGATTTTACTCTCACCATCAGCAGCTTGCAGGCTGAAGATGTGGCAGATTATTTCTGC
	108	Vk4-81	scaffold_37:2162249-2162530	ATGGTTTGTCAGACCCCAATGCTCCTGACTGTGTTTCTCTGTGTCTCTGGTGTCTGCAGTGACATTGTGATGACCCAGTCTCCAGCCTCCCTGGCAGTGACTCCTGGAGAGAGTGCCACCATCCACTGCAAGTCCAGCCAAAGTCTTCTATACAGTTATGACAACAAGAACTACTTAATCTGGTACCAGCAGAAACCAGGGCAATCTCCCAAACTGCTCATCTACTTGGCATCCACCCGAAATACTGGGGTCTCAGACCGGTTCAGTGGCAGTGGGTCTGGCACAGACTTTACTCTCACCATCAGCAGGGTGCAGGCTGAAGATGTGGCAGATTATTATTGT
	109	Vk4-83	scaffold_37:2126456-2126737	ATGGTTTGTCAGACCCCAATGCTCCTGACTGTGTTGCTCTGGGTCTCTGGTGTCTGCAGTGACATTGTGATGACCCAGTCTCCAGCTTCCCTGGCAGTGTCTCCTGGAGAGAGCGCCACCATCCACTGCAAGTCCAGCCAGAGTCTTCTATCCAGTGGTAACAACAAGAACTACTTAGTCTGGCTCCAGCAGAAACCAGGGCAATCTCCCAAACAGCTCATCTACTTGGCATCCACCAGAGAAACTGGGGTCCCAGACCGGTTCAGTGGCAGTGGGTCTGGCACAGATTTCACTCTCACCATCAGCAGGGTGCAGGCTGAAGATGTGGCAGATTATTACTGT
	110	Vk4-90	scaffold_37:1942318-1942599	ATGGTGATCCAGACCCCAATCCTCCTGGCTCTGTTGCCCTGGGTGTCTGGTGTCTGCAGTGACATTGTGATGACCCAGTCTCCAGCCTCCCTGGCAGTGACTCCTGGAGAAAGCGCCACCATCCACTGCAAGTCCAGCCAGAGTCTTCTATATAGTGTTAACCACAAGAACTGCTTAGCCTGGTACCAGCAGAAACCAGGGAAATCTCCCAAACTGCTCATCTTTTTGGCATCCACCCGGGCATATGGCATCCCAGACCGGTTCACTGGCAGTGGGTCTGGCAGGGATTTCACCTTGACCATCAGCAGGGTGCAGGCTGAAGATGTGGCAGATTATTACTGT
	111	Vk4-95	scaffold_37:1858369-1858647	ATGAGGTCGAAGATCCAGGTCTTTATGTGCCTGTTGCTCTGGGTCTCTGGTGTCTCTGGTGACATTGTGATGACCCAGTCTCCAGCCACCATGGCTGTGTCGCCTGGAGAGAGAGTCACCATCCACTGCAAGTCCAGCCAGAGTCTTTTTTACAGTGGTAACAACAAGCATCTTTTAAGCTGGTACCAGCAGAAACCAGGCCAATCTCCCAAACTGCTCATCTATTGGGCATCCACCCGAGCATCTGGGGTCCCAGACCGGTTCAGTGGCAGTGGGTCTGGCACCGATTTCACTCTCACCATCAGCAGCCTGCAGGCTGAAGATGTGGCAGATTATTTCTGC
5	112	Vk5-57	scaffold_37:2482054-2482320	ATGGATTTTCAGGCTCAAATTCTCCCCTTTCTACTGCTCTGTGTCACAGTGTCCAATGGACAAATTGTGCTCACCCAGACTCCAGCATCCCTGGCTGCTTTTCCAGGGGAGAAGGTCACCATCACCTGCATAGTCAGGTCCAGTGTAAGCATTAACTATTTGCACTGGTACCAACAAAAGGCAGGAGCCTCTCCCAAGCTCCTAATTTATGAAAAATCAGAGCTGGCCTCGGGAGTCCCAGCTCGCTTCAGTGGGAGTGGGTCAGGGACTTCTTTCTCTCTCACAATCAGCAACGTGGAGGCTGAAGATGTTGCAACCTATTACTGT
	113	Vk5-105	scaffold_37:1748015-1748281	ATGGATTTTCAGGCTCAAATTCTCCCCTTGCTACTGCTCTGTGTAACAGTGTCCAGGGGACAAATTGTGCTTACCCAGTCTCCAGCATCCATGGCTGCTTCTCCAGGGGAAAAGGTCACCATCACCTGCAAAGCTAGCTCCAGTGTAGGTACTAGCTACTTGCACTGGTACCAACAAAAGCCAGGATCCTCTCCCAAGCTCCTAATTTATGAAACATCAAAACTGGCCTCGGGAGTCCCAGCTCGCTTCAGTGGGAGTGGGTCAGGGACTTCTTACTCGCTCACAATCAGCAACGTGGAGGCTGAAGATTTTGCAACCTATTACTGT
6	114	Vk6-164	scaffold_37:1058260-1058523	ATGGGTTTCCTGACTCCTGTTTTTTGCCTTCTGCTGCTCTGGTGCCCAGCCAGTGGGAGCGTTGCCCTGACACAGTCCCCAGCCTTCCTGAGTGTGACTCCAGGTGAGAGTGTCTCCATCAGCTGCAGGGCCAGTGCCAGTATTAGTGATGATTTAAACTGGTATCAGAAGAAACCAGGCGAGTCTCCTAAAATTCTCATTAATGATGCTAATAACCGATATGCCGGTGTCTCTGATCGCTTCATTGGCATATACAGTGGGACAGAATTCACTTTTAAAATCAGCAGGGTAGAAGCTGGAGACGCTGGCACCTATTACTGT

## Sheet: J-Kappa
Guinea pig, Functional J-kappa gene segment
cavPor3_dna
Group			location	sequence
1	1	Jk1	scaffold_37:3422020-3422055	TGGACGTTCGGCGCTGGGACCAAGCTGGAAATCAAA
	2	Jk2	scaffold_37:3422382-3422417	TACACGTTCGGCGCAGGGACCAAGCTGGAAATCAAA
	3	Jk3	scaffold_37:3422695-3422730	AACACTTTTGGTGGAGGGACCAAGCTGGAAATCAAA

## Sheet: V-Lambda_leader-to-FR3
Guinea pig, Functional V-lambda gene segment, leader to FR3 region
cavPor3_dna
Group			location	sequence
1	1	Vλ1-109	scaffold_4:10659112-10659381	ATGACCTGGTCCCCTCTCCTCTTTATCCTTCTGGCTCATTGCACAGGGTCCTGGGCCCAGGCAGTGCTGACTCAGCCGCCCTCAGTATCTGGACCTCTAGGAGAGACAGTCACCATCTCCTGCACTGGAAGCAGCACCAATATTGGTTATGGCTATACTGCCAGCTGGTACCAGCAGCTCTCAGGAATGACTCCCAAACTCATCATTTATAGAAACAGCAATCGACCCTCTGGGGTCTCTGATCGATACTCTGGCTCCAAATCTGGCAACTCAGCCTCCCTAACCATCAGTCGGCTCCAACCTGAGGATGAGGGTGATTATTACTGT
	2	Vλ1-125	scaffold_4:10826986-10827255	ATGGCCTGGTCCCCTCTCCTATTCATCCTTTTGGCTCATTGCACAGGGTCCTGGGCCCAGGCAGTGCTGAGTCAGCCGCCCTCAGTGTCTGGGCCTCTAGAAGGGACGGTCACCATCTACTGCACTGGAAGCAGCACCAATTTGGGTTCTGGCTATTATGCCCACTGGTACCAGCAGCTCTCAGGAATGTCTCCCAAACTCATCATTTATGAAAATAGCAATCGACCCTCAGGGATCTCTGGTCGATACTCTGGCTCCAAATCTGGCAACTCAGCCTCCCTGACTATCAGTGGGCTCCAACCTGAGGATGAGGCTGATTATTACTGT
	3	Vλ1-95	scaffold_4:10484344-10484610	ATGGCCAGGTCCCCTCTCCTCTTCATCCTTCTGGTTCATTGCACAGGATCCTGGGCCCAGGCAGTGCTGACTCAGCTGCCCTCAGTGTCTGGGGCTCAAGGAGAGATGGTCATCTCTTGCACTGGAAGCAGCACCAATTTTGGTTCTGGCTATGATGCCAGATGGTACCAGCAGCTCTCAGGAAAAGCTCCAAAACTCATCATTTATGGAAATAGCAATCGACCCTCAGGGATCTCTGATCGATACTCTGGCTCCAAATCTGGCAATTCAGCCTCCCTGACCATTAGTCGGCTCCAACCTGAGGATGAGGCTGATTATTACTGT
2	4	Vλ2-96	scaffold_4:10492160-10492423	ATGGCCTGGACTCTTATCCTCCTTACCCTTGTCAGTCTCTGCTCAGAGTCCTGGGCACAGTCTGGCCTAAGTCAGGAAGCTTCATTGTCAGGGTCTGTGGGACAGAGGGTTACCCTCTCCTGTACTGGAAGCAGCAGCAATGTTGGAAGCTATGGTGCAGGCTGGTACCAAAAGATTCCTGGTGCTGCTCCCAAAACTGTGATGCTTGGAACTACTCGGCCTTCAGGGATCCCTGACCGCTTCTCTGGCTCCAAGTCAGGAAACAGAGCCACCCTGAGCATTTCGAATCTCCAACCCGAGGATGATGCTGATTATTACTGC
3	5	Vλ3-4	scaffold_4:9508422-9508682	ATGGCCTGGACCTCGCTTTTCATTGGTCTCCTTGCTCACTGCACAGGCTCTGTGGCCTCCTATGTGCTGACACAGCCATCTTCCATGTCAGTGTCTCCTGGAGAGACAGCCAGGCTGACCTGTGAGGGAAACAACATTGGAGGTAAAGCTGTGCACTGGTACCAGCAGAAGCCAGCCCAGGCCCCCATGCTGGTCATGTATTATGATAATGAACGGCCCTCGGGGATTCCCGACCAATTCTCCGGTGCCAACTCGGGCAACACAGCCACCCTGACCATCACTGGCGCTCAGGCTGAGGATGAAGCCGACTATTACTGT
	6	Vλ3-10	scaffold_4:9564414-9564674	ATGGCCTGGACCACGCTTTTCATTGGCCTCCTTGCTCACTGCACAGGCTCTGTGGCCTCCTATGTGCTGACGCAGCCATCTTCCATGTCAGTGTCTCTGAAAAAGACAGTCAGGCTGACCTGCGAGGAAAACAACATTGGAGATAAAGCTGTGCACTGGTACCAGCAGAAACCACCCCAGGCCCCCATGCTGGTCATGTATATTGATAACAACCGACCCTCGGGGATTCCTGACCGGTTCTCTGGTGCCAACTCAGGCAACACCGCCACACTGACCATCACTGGCGCCCAGGCTGAGGACGAGGCCGACTATTACTGT
	7	Vλ3-13	scaffold_4:9584498-9584758	ATGGCCTGGACCACACTTTTCATTGGCCTCCTTGCTCACTGTACAGGCTCTGTGGCCTCCTATGTGCTGACGCAGCCATCTTCCATGTCAGTGTCTCTTGGAGGGACAGTCAGGCTGACCTGCGAGGGAAACAACATTGGAGGTAAAGCTGTGCAGTGGTACCAGCAGAAGCCACCCCAGGCCCCCATGCTGGTCATGTATAATGGTAACAGCCGGCCCTCAGAGATTCCGGATCGATTCTCTGGTGCCAACTCGGGCAACACGGCCACACTGACCATCTCTGGTGCCCAGGATGAGGATGAGGCCAGCTATTACTGT
	8	Vλ3-16	scaffold_4:9612317-9612577	ATGGCCTGGACCACGCTTTTCATTGGCCTCCTTGCTCACTGCACAGGCTCTGTGGCCTCCTATGTGCTGACGCAGCCATCTTCCATGTCAGTGTCTCTGGGAGAGACAGTCAGGCTGACCTGTGAGGGAAACAACATCGGAGGTAAAAATGTGTACTGGTATCAGCAGAAGCCACCCCAGGCCCCTATGCTGGTCATGTACAGTGATAATACTCGGCCCTCTGGGATTCCTGACCGGTTCTCCGGTGCCAAATCTGGCAACACGGCCACACTGACCATCACTGGCACCCAGGATGAGGATGATGCTGACTATTACTGT
	9	Vλ3-21	scaffold_4:9655650-9655910	ATGGCCTGGACCACTCTTTTCTTTGGCCTCCTTGCTCACATCACAGGCTCTGTGGCCTCGTATGTGCTGACGCAGCCATCTTCCATGTCAGTGTCTCTGGGAGAGACCGCCATCCTGACATGTGATGGAAACAACATTGGAGGTAGAAGAGTGCACTGGTACCAGCAGAAGCCACCCCAGACCCCCATGCTGGTCATATATGCTGATAACAACCGGCCCTCTGAGATTCCTAATCGGTTCTCCGGTGCCAAGTCGGGAAACACGGCCACCCTGACCATCACTGGCGCCCAGGCTGAGGATGAGGCCGACTATTACTGT
	10	Vλ3-27	scaffold_4:9712306-9712566	ATGGCCTGGACCACGCTTTTCATTGGCCTCCTTGCTCACTGCACAGGCTCTGTGGCCTCCTATGTACTGACACAGCCATCTTCCATGTCAGTGTCTCCTGGAGAGACAGCCAAGCTGACCTGTGAGGGAAACAACATTGGAAGAAAAAGTGTGCAATGGTTCCAGCAGAAGCCACCCCAGGCCCCCATGCTGGTCATATATGCTGATAACCTACGGCCCTCCAAGATTCCCAACCGATTCTCCGGTGCCAACTCGGGCAACACGGCCACACTGACCATCACGGGCGCCAAGGCTGAGGATGAGGCCGACTATTACTGT
	11	Vλ3-32	scaffold_4:9748588-9748848	ATGGCCTGGATCACGCTTTTCATTGGCCTCCTTGCTCACATCACAGGCTCTGTGGCCTCCTATGTGCTGACGCAGCCATCTTCCATGTCAGTGTCTCTAGGAGAGACAGCCAGCCTGACCTGTGAGGGAGACAACATTGGAATTTATTATGTGTACTGGTACCAGCAGAAGCCACCCAAGGCCCCCATGCTGGTCATGTATAGTAATAACAACCGGCCCCCGGGGATTCCTGACAGCTTCTCCAGTGACAACTGGGGCAACACGGCCACACTGACCATCACTGGTGTCCAGGCTGAGGACGAGGCTGACTATTACTGT
	12	Vλ3-34	scaffold_4:9767134-9767394	ATGGCCTGGATCACGCTTTTCTTTGGCCTCCTTGCTCACTGCACAGGCTCTGTGGCCTCCTATGTGCTGACGCAGCCATCTTCCATGTCAGTGTCTCTAAGAGAGACAGCCAGGCTGACCTGTGAGGGAAACAACATTGGAGGTAAATATGTACACTGGTACCAGCAGAAGCCACTGCAGGCCCCCATGCTGGTCATTTATGATAACAACAACTGGCCCTCGGGGATTTCTGACCGGTTCTCTGGTGCCACGTCGGGCAACACGGCCACACTGACCATCACTGGCGCCCAGGCTGAGGACGAGGCCGACTATTACTGT
	13	Vλ3-39	scaffold_4:9819379-9819639	ATGGCCAGGACCACGCTTTTCTTTGTCCTCCTTGTTCACTGCACAGGCTCTGTGGCCTCCTATGTGCTGACACAGCCGTCTTCCATGTCAGTGTCTCTGGGAGAGACAGCCAGGCTGACCTGTGAGGGAAACAACATTGGAGGTAAATATGTGTACTGGTACCAGCAGAAGCCACCCAAGGCCCCCTTGCAGGTCATGTATAAGAATAACAACCGGCCATCTGGTATTCCCGACCGGTTCTCCGGTGCCAAGTCGGGCAACATGGCTACACTGACCATCACTGGCGACCAGGCTGAGGATGAGGCCGACTATTACTGT
	14	Vλ3-42	scaffold_4:9887909-9888169	ATGGCCTGGACCACGCTTTTCATTGGCCTCCTTGCTCACTGCACAGGCTCTGTGGCCTCCTATGTGCTGACGCAGCCATCTTCCATGTCAGTGTCTCTGAAAGAGACAGTCAGGCTGACCTGCGAGGGAAACAACATTGGAGATAAAGCTGTGCACTGGTACCAGCAGAAGCCACCCCAGTCCCCCATGCTGGTCATGTATACTGATAAAAACCGACCCTCGGGGATTCCTGACCGGTTCTCTGGTGCCAACTCGGGCAACACTGCCACACTGACCATCACTGGTGCCCAGGCTGAGGATGAGGCCGACTATTACTGT
	15	Vλ3-45	scaffold_4:9864435-9864692	ATGGCCTGGACCACGTTTTTCATTGGCCTCCTTGCTCACTGCACAGGCTCTGTGGCCTCCTATGTGCTGACGCAGCCATCTTCCATGTCAGTGTCTCTAAGAGAGACAGCCAGGTTGACCTGTGAGGGAAACAACATTGGAAGTAAATATGTACACTGGTACCAGCAGAAGCCACTGCAGGCCCCCATGCTGGTCATGAATAATAATAACCGGCCCTCTGGGATTCCTGACCGATTCTCCGGTGCCAAGTCGGGCAACATGGCCACACTGACCATCACTGGCGCCCAGGCTGAGGACGAGGCCGACTATTACTGT
	16	Vλ3-48	scaffold_4:9887909-9888169	ATGGCCTGGACCACGCTTTTCATTGGCCTCCTTGCTCACATCACAGGCTCTGTGGCCTCCTATGTGCTGACGCAGCCATCTTCCATGTCAGTGTCTCTGAAAGAGACAGTCAGGCTGACCTGCGAGGGAAACAACATTGGAGATAAAGCTGTGCACTGGTACCAGCAGAAGCCACCCCAGTCCCCCATGCTGGTCATGTATACTGATAAAAACCGACCCTCGGGGATTCCTGACCGGTTCTCTGGTGCCAACTCGGGCAACACTGCCACACTGACCATCACTGGTGCCCAGGCTGAGGATGAGGCCGACTATTACTGT
	17	Vλ3-50	scaffold_4:9907365-9907625	ATGGCCTGGACCATGCTTTTCATTGGCCTCCTTGCTCACTGCACAGGCTCTGTGGCCTCCTATGTGCTGACGCAGCCATCTTCCATGTCAGTGTCTCTGGGAGAGACCATCAGCCTGACATGTGATGGAAACAACATTGGAGGTAGAAGAGTGCGCTGGTACCAGCAGAAGCCACCCCAGTGCCCCATGCTGGTCATGTATAGTGATAACAACCGGCCCTCGGGGATTCCTGACCGGTTCTCCGGTGCCAACTCAGGCAACCCAGCCACACTGACCATCACAGGTGCCCAGGATGAGGACGAGGCCGACTATTACTGT
4	18	Vλ4-80	scaffold_4:10302324-10302599	ATGGCCTGGACCCAACTCCTCTTCTTTGTCATCTTTCACTGCAGAGGGTCTCTGTCCCAGGTTGTGCTGACTCAGTCACCCTCTGCTTCTGCCTCCCCTGGAGCCTCAGCCAAGCTCACCTGCACCCTCAACAGTGAATATAAAACCTATGGAATTGCATGGTTTCAGCAGTACCCGGGGAAGGCTCCTCAGTATTTGATGTGGGTTAAGAGCGATGGAAGCTTCAATAAAGGAGATGGAATTCCTGACCGCTTCTCAGGTTCCAGCTCTGGGGCTGACCGCTACTTGACCATCACCAACATCAATTCTGGGGATGAAGCTGACTATATCTGT
	19	Vλ4-82	scaffold_4:10347471-10347746	ATGGCCCAGACCCCTCTTTTCTTCCTCATCTTCCTCCTCTACTGCACAGGATCCTTCTGCCAGCCTGTGCTGAAACAGTCACCCTCTGCTTCTGCTTCTCCGGGAGGCTCGATCAAGCTGACCTGCACTTTGAGTAGTGAGCACAGCAGTTACTACATTGAATGGTATCAGCAGCACCCAGGGAAGTCCCCTGGTTATGTGATGCAACTTAAGAGTGATGGAAGCCATAGCAAAGGGGACGGAATACCTGATCGATTCACAGGCTCCAGCTCTGGGGCTGATCGCTACTTAACCATCTCCAACATCCAGCCTGAAGACGAGGCTGACTATTTCTGT
	20	Vλ4-84	scaffold_4:10377385-10377660	ATGGCTCAGACCCCTCTTTTCTTCCTCATCTTCCTCCTCTACTGCACAGGATCCTTCTGCCAGCCTGTGCTGAAACAGTCACCCTCTGCTTCTGCTTCTCCGGGAGGCTCGATCAAGCTGACCTGCACTTTGAGTAGTGAGCACAGCAGTTACTACATTGAATGGTATCAGCAGCACCCAGGGAAGTCCCCTGGTTATGTGATGCAACTTAAGAGTGATGGAAGCCATAGCAAGGGGGACGGAATACCTGATCGATTCACAGGCTCCAGCTCTGGGGCTGATCGCTACTTAACCATCTCCAACATCCAGCCTGAAGACGAGGCTGACTATATCTGT
	21	Vλ4-92	scaffold_4:10470648-10470923	ATGGCTGGGACCCCACTCCTCTTGTTTGTCATCTTTCACTGCAGAGGGTCTCTGTCCCAGCTTGTGCTGACTCAGTCACCCTCTGCCTCTGCCTCCCTCAGAGCCTCAGCCAAGCTCACCTGCACCCTCAATAGTGAATATGAAACCTATGGCATTGCATGGTTGCAGCGGTACCTAGGGAAGGCCCCTAAGCATTTGATGTGTATTAACAGTGAGGGAAACTTCAATAAAGGAGATGGAATTCCTGATCGCTCCTCAGTTTCCAGCTCTCGAACTGACCCCTGTTTGACCATCTCCAATATCAATTCTGGGGATGAAGCTGACTATATCTGT
	22	Vλ4-121	scaffold_4:10793409-10793684	ATGGCCTGGACCCCACTCCTCTTCTTTGTCATCTTTTACTGCAGAGGGTCTCTGTCCCAGCTTGTGCTGACTCAGTCACCTTCTGCCTCTGCATCCCTCGGAGCCTCGGCCAAGCTCACCTGCACCCTCAACAGTGAATATAAACACTATGGCATTGCATGGTTTCAGCAGTACCCGGGGAAGGCTCCTCAGTATTTGATGTGGGTTAAGAGCGATGGAAGCCTCATTAAAGGAAATGGAATTCCTGACCGCTTCTCAGGTTCCAGCTCTGGGACCGAACGCTACTTGACCATCACCAACATCAATTCTGCGGATGAAGCTGACTATATCTGT
	23	Vλ4-138	scaffold_4:10979258-10979533	ATGTCCCAGACCTTTCTTTTCTTATTCACCTTCCTCCTCTACTGCACAGGATCCTTCTGCCAGCCTGTGCTGAAACAGTCACCCTCTGCTTCTGCTTCTCTGGGAGCCTCAGTCAAGCTCACCTGCACTTTGAGTAGTGAGCACAGCAGTTACTTCATTTCGTGGTATCAACAGCAGCCAGGGAAGTCCCCTGGTTATGTGATGAGTGTTTACAGTGATGGAAGACATAGCACGGGGGATGGGATACCTGATCGATTCACAGGATCCAGCCCTGGGGCTGATCGCTACTTAACCATCTCCAACATCCAGCCTGAAGACGAAGCTGACTATTTCTGT
5	24	Vλ5-74	scaffold_4:10226621-10226908	ATGTCCTGCATTCCTTTTCTCCTCCTGTTCCTCTCTCATTGCTCAGTTTCCCTCTCCCAGGAACTGGTGACTCAGGAACCCTCACTCTCTGCACCTCCTGGAACAGCTGCCAGACTTACTTGCACCTTAAGAAGTGACCTCAGTGTTGGTAGTTACAGAATATTCTGGTACCAACAGAAGCCAGGGAGTCCTCCCAGGTTTCTCCTACACTACCACACAGATTCAGATAAGCAACTGGGTTCTGGCTTCCCCAGTCGCTTCTCTGGTTCGAAAGACACCTCAGCCAATGCAGGTGTTTTGCGTATTTCTGGTCTGCAGCCTGAGGATGAAGCTGACTATTACTGT
	25	Vλ5-78	scaffold_4:10280502-10280789	ATGGTATGGGGCAGGGGGCTGCTTCCTTTGTCTCTGTTCCTCTCTCTTTCCCTCCCTCAGGATCTGGTGACTCAGGAACCCTCACTTTCTGCATCTGCTGGAGCAGCTGCCAGACTTACTTGCACCTTGAGAAGTGACATCAGTGTGGGGGGAAGAAACCTGTACTGGTACCAACAGAAGCCAGGGAGCCCTCCCAGGTTTCTCCTATACTACTACTCAGGCTCAGATAAGCAACTGGGTTCTGGCTTCCCCAGCCACTTTTCTGGTTCAAAAGACACCTCAGCCAATGCTGGCATTTTGCATATTTCTGGGCTGCAGCCTGAGGATGAGGCTGACTATTACTGT
	26	Vλ5-79	scaffold_4:10297001-10297288	ATGGCCTGGACTTCTCTTTTCATCCTGGTCCTCTCTCACTGCTCAGTTTCCTACTCTCAGGATCTGGTGACTCAGGAACCCTCACTCTCTGCATCTCCTGGAGCAGCTGCCAGACTTACTTGCACCTTGAAAAGTGATATCAGTGTTGGTAATTACAGAATAAACTGGTTCCAGCAGAAGCCACAGAGCCCTCCCCAGTTTCTCCTACACTACTACTCAGACTCAGATAAGCAACTGGGTTCTGGCATCCCCAGCCGCTTCTCTGGTTCAAAAGACACCTCAGCCAATGCAGGCGTTTTGCGTATTTCTGGGCTGCAGCCTGAGGATGAAGCTGACTATTACTGT
	27	Vλ5-99	scaffold_4:10574538-10574825	ATGGGCTGGACTCCTCTTCTCCTTCTGTTCCTCTCTTACTGCTCAGTTTCCTTCTCTCAGGATCTGGTAACTCAGGAACCTTCACTGTCTGCATCTCCTGGAGCAGCTGCCAGACTTACTTGTACCTTGAGAAGTGACATCAGTGTTGGGGGAAAAAACTTGTACTGGTACCAGCAGAAGCCAGGGAGCCCTCCCAGGTTTCTCCTATACTACTACTCAGACTCAGATAAGCAACTGGGTTCTGGCTTCCCCAACCGCTTCTCTGGTTCAAAAGACACTTCAGCCAATGCAGGCATTTTGCATATTTCTGGGCTGCAGCCTGAGGATGAGGCTGACTATTACTGT
	28	Vλ5-106	scaffold_4:10638286-10638573	ATGGTCTGGACTCCACTTCTCCTCCTATTCCTCTCTCATTGCTCAATTTCCCTCTCTCAGAATGTAGCGACCCAGGTATCCTCACTCTCTTCATCTCCTGGAGCAGCTGTCAGACTTACTTGCACCTTGAGAAGTGACATCAGTGTCAGTGGTGTGCACATGTACTGGTACCAGCAGAAGCCACAGAGCCCTCCTTGGTTTCTGCTACACTACTACTCAGACTCCAATAAGAAACAGGGGTCTGACATCCCCCGCCGCTTCTCTGGCTCAAAAGACGCCTCAGCCAATGCAGGCATTTTGCATATTTCTGGGCTGCAGCCTGAGGATGAAGCTGACTATCACTGT
	29	Vλ5-122	scaffold_4:10805416-10805703	ATGAGCTGGACTCCTCTTCTCCTCCTGTTCCTCTCTCACCGCTCAGTTTTCCTCTCTCAGACTGTGGTGACCCAGGTATTCTCACTCTCTGCATGTCCTGGAGCAGCTGCCAGACTTTATTGCACCTTGAGAAGTGACATCAGTGTCAGTGGTGCGCACACGTACTGGTATGAGCAGAAGCCACAGAGTCCTCCCAGGTTTCTCCTACACTACTACTCAGACTCCAATGAGAAAGGGGGGTCTGACATCCCCAGTCACTTGTTTGGTTCAAAAGACATCTCAGCCAATGTAGGCATTTTGCATATTTCTGGGCTGCAGCCTGAGGATGAAGCTGACTATCACTGT
6	30	Vλ6-68	scaffold_4:10169127-10169399	ATGGCCTGGGCTCCTCTCCTGCTCACACTTCTGGCTCACATCACAGGGGCCAAATCCCAGGCTGTGGTGACTCAGGAATCTTCACTGTACATCTCTCCTGGAGGGACAGTCACGCTCACCTGTGCTTCCAGTACTGGGGCTGTCACAACCAGTAACTACGTTGACTGGATCCAACAGAAACCATACCAAACACCCCAGCAGATAATTGGTGACAACAGCAATCAGGTCCCCGGTGTCCCTGCCAGATTCTCAGGCTCATTGCTTGGAGACAAGGCTGCCCTCACCATCACAGGGATCCAGCCTGAAGATGAGGCCACCTATTACTGT
	31	Vλ6-69	scaffold_4:10177510-10177782	ATGGCCTGGGCTCCTCTCCTGCTCACACTTCTGGCTCACATCACAGGGGCCGAATCCCAGGCTGTGGTGACTCAGGAATCTTCACTGTACATTTCTCCTGGAGGGACAGTCACACTCACCTGTGCTTCCAGTACTGGGGCTGTCACAACCAGTAACTATGCTGCCTGGGTCCAACAAAAACCCTCTGAAATACCAAAGGGGCTTATATATCATACCAGCACCCGAAACTCGGGAGTTCCTGCCCGATTCACAGGCTCCTTACTTGGAGACAAGGCTGCCTTCACCATTACAGGGGCCCAGACTGAAGATGAGGCCACTTATTACTGT
	32	Vλ6-71	scaffold_4:10191537-10191818	ATGGCCTGGGCTCCTCTCCTGCTCACACTTCTGGCTCACATCACAGGGGCTGAATCCCAGGCTGTGGTGACTCAGGAACCTTCACTGTACATCTCTCCTGGAGGGACAGTCACACTCACCTGTGCTTCCAGTACTAGGCCTGTCACAACCAGTCACCATGCTAGCTGTTTCCAACAAAAGCCTTACCAAACACAACAGGGATTAAAATCTACCACCAGCCTCCAGATCTCTGTTGTCCCTGCCCAATTCATAGGCTCCTTGCTTGGAGACAAGGCTGTCCTCACAATCACAGGGCCCCAGGGTGAAGATAAGACCACCTGTTACTAT
	33	Vλ6-98	scaffold_4:10544983-10545255	ATGGCCTGGGCTCTTCTGCTCATACTTCTGGCTCACATCACAGGGGCCAAATCCCAGGCTGTGGTGACTCAGGAATCTTCACTGTACATCTCTCCTGGAGGGACAGTCACACTCACCTGTGCTTCCAGTACTGGGGCTGTCACAACCAGTAACTATGCTGCCTGGCTCCAACAGAAACCCTATGAAACACCCAAGGGGATAGTAGGTAATACCAGCAACCGGATCTCTGGTGTTCCTGCCCGATTCACAGGCTCCTTGCTTGGAGCCAAGGCCTCCCTCACCATCACAGGAGCCCAGAATGAAGATGAGGCCACCTATTACTGT
	34	Vλ6-102	scaffold_4:10593737-10594009	ACGGCCTGGGTTCCTCTTGTGCTCACACTTCTGGCTCACATCACAGGAGCTGAATCCCTGGCTGTGGTAACTCAGGAATCTTCACTGTATGTCTCTCCTGGAGGAACAGTCACATTCACCTGTGCTTCTAGTACTGGGGCTGTCACAACCAGTAACTATGCTGCCTGGCTCCAACAAAAACCCTATGAAACACCACAGGGGCTAATAGATGATACCAGCCACCGGATCCCTGGTGTCCCGGCCCGATTCACAGGCTCTTTGCTTGGAGACAAGGCTGCTTTCACCATCACAGGGGCTCAGACTGAAGATGAGGCCACCTATTACTGT
	35	Vλ6-115	scaffold_4:10711268-10711537	ATGGTCTGGACTCCTCTCCTGCTCACACTTCTGGCTCACATCACAGGGGTTGAATCCAAGGCTGTGGTGACTCAGGAATCTTCACTGTCCATCTCTCCTGGAGGAACAGTCACACTCACCTGTGCTTCCAGTACTGGGGCTGTCACAACCAGTAACTATGCTACCTGGGTCCAACAAAAACCCTCTGAAACATCAAAGGGGCTAATATATGGTACCAGCACCCGAAACCCGGGGATTCCTGCCCGATTCACAGGCTCCTTACTTGGAGACAAGGCTGCCTTCACCATCACAGGGGCCCAGACTGAAGATGAGGCCACCTATTCCTGT
	36	Vλ6-116	scaffold_4:10716981-10717253	ATGGCCTGGGCTCCTCTCCTCCTCACACTTCTGGCTCACATCACAGGGGCTGAATCCCAGGCTGTGGTGACTCAGGAATCTTCACTGTCCATCTCTCCTGGAGGGACAGTCACACTCACCTGTGCTTCCAGTACTGGGGCTGTCACAACTAGTAACTATGCTGCCTGGGTCCAACAAAAACCCTCTGAAATAACAAAGAGTCTAATATATGGTACCAGCAACCGAAGCCCAGGGGTTCCTGCCCGATTCACAGGCTCCTTCCTTGGAAACAAGGCTGCCTTCACAATCACAGGGGCCCAGACTGAAGATGAGGCCACCTATTACTGT
	37	Vλ6-132	scaffold_4:10896883-10897155	ATGGACTGGGCTCCTCTCCTGCTCACACTTTTGGCTCACATCACAGAGGCCTCATCTCAGGCTGTGGTGACTCAGGAATCTTCACTCTCTGTGACTCCTGGAGGGACAGTCACCCTCACTTGTGGATTTAGCACTGGGGCTGTCACAACCAGTAACTATGCTAAATGGGTCCAACAGAATCCTTACCAAATACTCCAGGGTCTAATACGTGATACCAGCAATCAGGTCCCAGGAGTTGCTGCCAGATTCACAGGCTCTCTCCTTGGAAACAAAGCATCTCTCACCATCACAGGGGCCCAGCCTGAAGATGAGGCCACCTATTACTGT
7	38	Vλ7-129	scaffold_4:10862490-10862747	ATGACCTGGACAATGGTTCCTCTTGGAATCTTCACTTACAGCTCAGGAGTCGTTTCTCAGACTTCAGTCACCCAGGAGCCATCAATGTCTATGTCTTCAGGAGAGACAGTCACTCTCACCTGTTGCCTAAGCTCTGGGTTCGTCTCTACTAATAACTATCCTAGCTGGTACCAGCAGAACCTTGGCCAGGCTCCATATGCTCTTACCTACAACACAAACAGCCATTTCTCTGGAGTTCCTGATCACTTGTCTGGATCCATTGCCCTTACCATCATGATAGCTCAAACAGAGGATGAAGCTGATTATTACTGT
8	39	Vλ8-85	scaffold_4:10406669-10406947	ATGGCCTGGGCTCCTCTCTTCTTCATTGTCACCACTCTCTTCACAGGGTCGCTCTCGCAGCCTGTGCTGACTCAGCTGCCCTCTGCATCTTTCTCCCTGGGACGGACACACAAACTCACCTGTATCCTGAGCAGTAACTACAGTAATTATACCATGGACTGGTTCCAGCAGAGCCAGGGGAAGGGCCCCCGGTTTGTGAAGCGAGTGGGTACTAGTGTAATTGTTGGCTCCAATGGGCATGGAATCCCTGACCGATTATCAGGATCAGGCTCTGGCTTAGATCGGTACCTGACTATCCAGAACATACAAGAAGAAGATGAGAACGTTTACTACTGT
	40	Vλ8-87	scaffold_4:10438041-10438319	ATGGCCTGGGCTCCTCTCTTCTTCACCATCACCACTCTCTTCACAGGGTCTCTCTCCCAGCCTGTGCTGACTCAGCTTCCCTCTGCATCTGCCTCCCTGGGACAGACACTCAAACTCACCTGTACCCTGAGCAGTGGCTACAGTAACTACAATGTGAACTGGTACCAGCAGAGCCAGGGAAAGAGCCCTCGGTTTGTGATGCGAGTGGGTACTAGTGGTATTGTGGGATCCAAGGGAGATGGAATCCCTGACCGATTCTCAGGATCAGGCTCTGGCTTGGATCGTTACCTGACCATCCAGAACATCCAAGAAGAAGATGAGAATGTCTACTACTGT
	41	Vλ8-104	scaffold_4:10623137-10623415	ATGGCCTGGGCTCATCTCTTCTTAACCATCACCACTTTCTTCACAGGGTCTCTCTCCCAGCCTGTGCTGACTCAGCTGCCCTCTGCATCTGCCTCCCTGGGACAGACACACAAACTCACCTGTACCCTGAGCAGTGGCTACAGTAACTACAATGTGGACTGGTACCAGCAGAGCCAGGGAAAGAGCCCTCGGTTTGTGATGCGAGTGGGTACTAGTGGTATTGTGGGATCCAAGGGGAGTGGAATCCCTGATCGATTCTCAGGATCAGGTTCTGGCTCTGAACGGTACCTGACCATCCAGAACATCCAAGAAGAAGATGAGAATGTCTACTACTGT
9	42	Vλ9-134	scaffold_4:10907234-10907521	ATGGGTTGGACTCCTCTTCTCCTCCTGTTCCTCTGTTACTGCACAGGTTCCTTCTCCCAGCCGGTGCTCACTCAACCACCCTTCCTGTCCGCGTCTTCTGGAGCAAGTGCCGTACTTACCTGCACCCTGAGCAGCGGCTTTGTAGTTTCTGGTTACCACATTTCCTGGTACCAGCAAAAGTCAGGGAACCATCCTCGATATCTACTGAGATATTACTCAGACTCAAATCAGCACCAGGGCTCTGGGGTTCCTAGCCGCTTCACTGGATCCAAAAACCCCTCAGCTAACGCAGGAATTTTGCTCATCTCTGAACTTCAGTATGAGGATGAGGCTGACTACTACTGT
	43	Vλ9-139	scaffold_4:10983407-10983694	ATGGATTGGACTCCTCTTCTCCTCCTGTTCCTCTTTTACTGCACAGGTTCCTTCTCCCAGCCTGTAGTGACTCAACCACCCTACCTCTCTGTATCTTCTGGAGCAAACGCCAGACTCACCTGTTCTCTGAGCAGTGGCTCTCCACTTTCTGACTACCACATTTCCTGGTACCAGCAAAAGACAGGGAACCGTCCTCAATTTTTACTGAGATACTACTCAGATTCAAATAAACAGCAAGGCTCTGGGGTTCCCAACCGCTTTGTTGGATCCAAAGATCCCTCAGCCAATGCAGGAATTTTGTTCATCTATGGACTTCAGTATGAGGATGAGGCTGACTATTACTGT
10	44	Vλ10-9	scaffold_4:9548696-9548956	ATGGCCTGGGCCCCCTTCTTCCTCTGGCTGCTGGCTCACTGCATGGACTCTGTGGCCTCTTACACCCTCACTCAACCTCCCTCAGTGTCTGTGACCCCAGCACAGACAGCCAAAATCACATGTTCTGGAGATAACTTGGGGAATAAGTATGCATACTGGTACCAGCAGAAGCCAGGCCAGGCTCCTGTGCAGGTCATCTATGAAGATAGCGAGCGGCCTTCAGGGATTCCTGATCGATTCACTGGATCCAACTCAGGGAACGTGGCCACCCTGACAATCACAGGGGTACAAGCTGGGGATGAGGCTGTCTACTACTGT
	45	Vλ10-31	scaffold_4:9732641-9732901	ATGGCCTGGGCCCCCTTCTTCCTCTGGCTGCTGGCTCACTGCATGGCCTCTTACACCCTCACTCAACCTCCCTCAGTGTCTGTGACTCCAGCACAGACAGCCAAAATCACATGCTCTGGAGATGACTTGGGGAATAAGTATGCATACTGGTACCAGCAGAAGCCAGGCCAGGCTCCTGTGCTGGTCATCTATGAAGATAGCGAGCGGCCTTCAGGGATTCCTGATCGATTCACTGGATCCAACTCAGGGAACGTGGCCACCCTGACAATCACAGGGGTACAAGCTGGGGATGAGGCTGTCTACTACTGT
	46	Vλ10-41	scaffold_4:9827866-9828126	ATGGCCTGGGCCCCCTTCTTCTTCTGGCTGCTGGCTCACTGCCTAGCCTCTTACACCCTCACTCAACCTCCCTCAGTGTCTGTGACTCCAGCACAGACAGCCAAAATCACATGCTCTGGAGATGACTTGGGGAATAAGTATGCACACTGGTACCAGCAGAAGCCAGGCCAGGCTCCTGTGCTGGTCATCTATGAAGATAGCGAGCGGCCTTCAGGGATTCCTGATCGATTCTCTGGATCCAACTCAGGAAATGTGGCCACCCTGACCATCACAGGGGTACAAGCTGGAGATGAGGCTGTCTACTACTGT
	47	Vλ10-47	scaffold_4:9873836-9874096	ATGGCCTGGGCCCCCTTCTTCTTCTGGCTGCTGGCTCACTGCCTAGCCTCTTACACCCTCACTCAACCTCCCTCAGTGTCTGTGACTCCAGCACAGACAGCCAAAATCACATGCTCTGGAGATGACTTGGGGAATAATTATGCATCTTGGTACCAGCAGAAGCCAGGCCAGGCTCCTGTGCTGGTCATCTATGAAGATAGCGAGCGGCCTTCAGCGATTCCTGATCGATTCTCTGGATCCAACTCAGGAAATGTGGCCACTCTGACAATCACAGGAGTACAAGCTGGAGATGAGGCTGTCTACTACTGT
	48	Vλ10-55	scaffold_4:9954351-9954609	ATGGCCTGGGCCCCCTTCTTCTGGCTGCTGGCTCACTGCCTAGACTGTGTGGCCTCTTACACCCTCACTCAACCTCCCTCAGTGTCTGTGACTCCAGCACAGACAGCCAAAATCACATGCTCTGGAGATGACTTGGGGAATAAGTATGCACACTGGTACCAGCAGAAGCCAGGCCAGGCTCCTGTGCTGGTCATCTATGAAGATAGCAAGCGGCCTTCAAGGATTCCTGATCGATTCTCTGGATCCAACTCAGGGAACGTGGCCACCCTGACCATCACAGGGGTTCAAGCTGGGGATGAGGCTGTCTACTACTGT
11	49	Vλ11-19	scaffold_4:9644747-9645007	ATGGCCTGGGCGCATTGCCAGCTCCTTCTTCTCCTGTGCACAGATTCCATGGCTTCTTATATCTTGACACAGCCACCCTCAGTGTCAGTGTCCCCAGGGCAGACAGCTACAATCACCTGCTCTGGAGAGAAACTGTCTGAACGGTATGCATATTGGTACCAGCAGAAACCAAGTCAGGCTCCTGCCCTGGTCATCTATAATGATAGCGAACGGCCCTCAGAGATCCCTGACAGATTCTCTGGCTCCAGCTCTGGAAACACAGCCACTTTGACCATCAGTGGGGCCCAGGCTGCCGATGAGGCTGATTATTACTGT
	50	Vλ11-35	scaffold_4:9788043-9788303	ATGGCCTGGACACATTGCCAGCTCCTTCTCCTCCTGTGCACAGTGGCCTCTTACATCTTGACACAGCCTCCCTCAGTGTCAGTGTCCCCAGGGCAAACAGCCGCAATCACCTGCTCCGGAGATAAACTCTCCAAACGATATGCATATTGGTACCAGCAGAAGCCAGGCCAAGCTCCAGCATTGCTCATCTATGAAGATAGTAAACGACCATCAGGGATCCCTGACAGATTCTCTGGCTCCAGCTCAGGAAACACAGCCACCTTGACCATCAGTGGGACCCAGGCTGCAGATGAGGCTGACTATTACTGT
	51	Vλ11-43	scaffold_4:9854299-9854559	ATGGCCTGGACACATTGCCTGCTCCTTCTCCTGTGCACAGGTTCCATGGCCTCTTACATCTTGACACAGCCTCCCTCAGTGTCAGTGACCCCAGGGCAGACAGCCACAATCACCTGCTCCGGAGATAAACTCTCTAAACAATACGCACATTGGTACCAGCAGAAGCCAGGCCAAGTGCCAACATTGCTCATCTATAAAGATAGTGAACGAGCATCAGGGATCCCTGACAGATTCTCTGGCTCCAGCTCAGGAAACACAGCCACCTTGACCATCAGTGGGACCCAGGCTGCAGATGAGGCTGACTATTACTGT
12	52	Vλ12-6	scaffold_4:9530398-9530658	ATGGCTTGGACTCCTCTCCTGTTCCTCCTGGTTTCTCAGTGCACAGGTTCCATTGCCTCCTATGTATTCACACAGCCACCTTCAGTGTCGGTGTCCCCGGGACAGACAGCCACAATTACCTGCTCCGGAGATTCACTGCCAAGTAGATATGCACACTGGTACCAGCAGAAGCCAGGACAGACTCCTGTGAATGTAATACGCAAAGACAGTGAACGGCCCTCAGGGATCTCAGAGAGATTCTCTGGCTCCAGGTCAGGGACCACAGCCACCCTGACCATCAGCAGAGTCCAAGCTGAAGATGAGGCTGATTACTACTGT
	53	Vλ12-8	scaffold_4:9544117-9544377	ATGGCTTGGACTCCTCTGCTCCTCCTCCTGGTTTCCCAGTGCACGTGTACCATTGCCTCCTATGTGCTCACACAGCCACCTTCAGTGTCGGTGTCCCTGGGACAGACAGCCTCAATTACCTGCTCTGGAAACGAACTGCCAAGTAGATATGCATGTTGGTTCCAGCAGAAGCCAGGGCAGCCTCCTGTGCAAGTAATATACAAAGACAGTGAGTGGCCCTCAGGGATCTCTGAGAGATTGTCTGGTTCCAACTCAGGGACCACAGCCACCCTGACCATCAACGGTGTCCAGGCTGAAGATGAAGCTGATTATTATTGT
	54	Vλ12-24	scaffold_4:9679237-9679497	ATGGCTTGGACTCCTCTCCTGCTCCTCCTGGTTTCTCAGTGCACAGGTTCCTTTGCCTCCTATGTACTCACACAGTCACCTTCAGTGTCAGTGTCCCCGGGACAGACAGCCACAATTACCTGCTCTGGAGATGAACTGCCAAGTACATTTGCACACTGGTACCAGAAGAAACCAGGACAGACTCCTGTGAACATAATACAGAAAGACAGTGAGCGGCCCTCAGGGGTCTCTGAGAGATTCTCTGGCTCCAGCTCAGGGACCACAGCCACCCTGACCATCAGCAGAGTCCAAGCTGAAGATGAGGCTGATTACTACTCT
	55	Vλ12-29	scaffold_4:9723782-9724042	ATGGCTTGGACTCCTCTCCTGTTCCTCCTGGTTTCTCAGTGCACAGGTTCCATTGCCTCCTATGTACTCACACAGCCACCTTCAGTGTCAGTGTCCCCGGGACAGACAGCCACAATTACCTGCTCTGGAGAAGCACTGCCTAAAAGATACGCACAGTGGTTCCAGCAGAAGCCAGGACAGACTCCTATGAGCGTAATATACAAAGACAGTGAGCGGCCCTCAGGGATCTCTGACAGATTCTCTGGCTCCAGCTCAGGGACCACAGCCACCCTGACCATTAGCGGAGTTCAAGCTGGAGATGAGGCTGATTACTACTGT
	56	Vλ12-30	scaffold_4:9728094-9728354	ATGGCTTGGACTCCTCTGATGCTCCTCCTGGTTTCTCAGTGCACAGGTTCCGTTGTCTCCTATGTGCTCAAACAGCCACCTTCAGTGTCGGTGTCCCTGGGACAGACAGCCTCAGTTACCTGCTCTGGAAACGAACTGCCAAGTAGATATGCATGTTGGTTCCAGCAGAAGCCAGGGCAGCCTCCTGTGCAAGTAATATACAAAGACAGTGAGTGGTCCTCAGGAATCTCTGAGAGATTGTCTGGTTCCAACTCAGGGACCACAGCCACCCTGACCATCAACGGAGTCCAGGCTGAAGATGAGGCTGATTATTACTGT
	57	Vλ12-52	scaffold_4:9933695-9933952	ATGGCTTGGACTCCTCTCCTGCTCCTCCTGGTTTGTCAGTGCACAGGTTCCATTGCCTCCTATGTACTCACACAGCCACCTTCAGTGTCGGTGTCCCCAGGAGAGACAGTCACAATTACCTGCTCTGGAAATGTACTACCAAAGAAATACGCACAATGGTTCCAGCAGAAGCCAGGGAAAACTGTGCAATTAATATACAAAAACAGTGAGTGGCCCTCAGGGGTCTCTGAGAGATTCTCTGGCTCCAAGTCAGGGCCCACAGCCACCCTTACCATCAGCAGAGTCCAGGCTGAAGATGAGGCTGATTACTACTGT
	58	Vλ12-53	scaffold_4:9944040-9944300	ATGGCTTGGACTCCTCTCCTGCTCCTCCTGGTTTCTCAGTGTGCAGGTTCCATTGCCTCCTATGTACTCACACAGCCACCCTCAGTGTCAGTGTCCCTGGGAGAGACAGTCACAATTACCTGCTCTGGAGATGCACTGCCAAAAAAATATGCATACTGGTTCCAGCAGAAGCCAGGACAGACTCCTGTGCGAGTAATATACAAAGACAGCGAGCGGCCCTCAGGGGTCTCTGAGAGATTCTCTGGCTCCAGCTCAGGGACCACAGCCACCCTGACCATCAGTGGAGTCCAGGCTGAAGATGAGGCTGATTATTACTGT

## Sheet: J-Lambda
Guinea pig, Functional J-lambda gene segment
cavPor3_dna
Group			location	sequence
1	1	Jλ1	scaffold_4:9399616-9399651	TGGGTGTTCGGTGGAGGCACCAAGCTGACCGTCCTA
	2	Jλ2	scaffold_4:9395151-9395183	GGCGTGTTCGGTGGAGGAACCAGGCTGACGGTCCTA
	3	Jλ3	scaffold_4:9390845-9390880	TATGTATTCGGTGGAGGAACCAAGCTGACCGTCCTA
	4	Jλ4	scaffold_4:9386464-9386499	TGGGTGTTCGGTGGAGGCACCAAGCTGACCGTCCTA
	5	Jλ5	scaffold_4:9381996-9382031	GTTGTGTTCGGTGGAGGAACCAGGCTGACGGTCCTA
	6	Jλ6	scaffold_4:9377685-9377720	TATGTATTCGGTGGAGGAACCAAGCTGACCGTCCTA
	7	Jλ7	scaffold_4:9373320-9373355	TGGGTGTTCGGTGGAGGCACCAAGCTGACCGTCCTA
	8	Jλ8	scaffold_4:9368824-9368859	CCTGTGTTCGGTGGAGGAACCGACCTGACAGTCCTA
	9	Jλ9	scaffold_4:9364500-9364535	GTTGTGTTCGGTGGAGGAACCAGGCTGACGGTCCTA
	10	Jλ10	scaffold_4:9360182-9360217	TATGTATTCGGTGGAGGAACCAAGCTGACCGTCCTA
	11	Jλ11	scaffold_4:9355877-9355912	TACGTATTCGTTGGAGGGACCAAGGTGACCGTCCTC
